# Supplementary material for: Transcriptomic Characterization of the Effects of Selenium on Maize Seedling Growth
Source: Front Plant Sci. 2021 Nov 23;12:737029. doi: 10.3389/fpls.2021.737029 (PMC8650135; doi:10.3389/fpls.2021.737029)
Supplement: Supplementary file 2 [file Data_Sheet_1.xls]

## Sheet: Sheet1
Supplementary Table 1. Primers used for qPCR.
Gene name	Annotation	Forward primers	Reverse primers	Product length
Zm00001d002510	Dna2	CAAAGTAGCTGAGATTGGTGGC	CTGTGTGGCTCTTGGCTAGGT	206
Zm00001d051995	PCNA	AGCGAAGAAGGGATGTGATGT	CATACACAAAGCACAAGCCCA	114
Zm00001d018531	RFA2	TGAAATCCAGTCCCGCACC	GTTGAGTAAAGACGCCCCGA	208
Zm00001d048086	RFA1	GCAGTTCCAATTCCGTGTATCT	TAGACTCATCGGACACGCAC	202
Zm00001d018384	MCM5	CAGCCACATATCCGAGCGAC	CTCCACCTCGTCCCTTTGAT	106
Zm00001d010406	MCM6	GCAGAGGTGAAGGAAGAAGTGA	TAGAGCACAACGGACACATCAC	271
Zm00001d030614	MCM7	ATACGCTCACGCTCTTAACTTG	AATGTGCTTGGATGGATCTGC	114
Zm00001d041606	MCM7	CGAGCACCTTTGACATCCAC	AATCCCCCTCAATCCACTCCAA	172
Zm00001d039267	ARF	ACGGGCAACAAGCAATAACAA	AGGAGTCAAGTATGCCAACCA	114
Zm00001d042724	SCF	ACCCTCTCTCGGCTTTCCAG	TACAACCAAGGCAACACGAGA	167
Zm00001d003103	SCF	CAGGAGAACGGACAAGCACA	GCTGACACGACGCTCCTCAT	128
Zm00001d033048	SCF	AATAATGCCGTGTCTGTCCCA	GGTAGGGTCTCTGCTTCTTCA	221
Zm00001d007590	SKP	ATGATCCAGGGCAAGTCACCG	TCCACTACTACGGACGGGGAG	135
Zm00001d021062	SAUR	ATGGCGGAGAGAGGGAGG	GCACTCCGTCCGCACCAC	150
Zm00001d031146	SAUR	CCGCCGTCCCACTCCCAG	TCAGTCGCCCTCCTCGTC	288
Zm00001d007395	GH3	CGATGTTCAGTTCACAGGAGGG	ACAGGGACAACGAGTGAATGA	131
Zm00001d013707	AUX/IAA	ATGTGTGTGCGGCTTTGGTT	CAAACACAGCATACGGAGAGC	133
Zm00001d041418	AUX/IAA	TGGCGAGGCGAAAGATGAAG	AACACACACACACACACCCC	170
Zm00001d033976	AUX/IAA	GTGTCAAAAGAATGGTGCCCT	TTCTGGGACACACGGTAGGG	178
Zm00001d040541	AUX/IAA	AAGAAGCTGAGGATTGCGAGA	GGCTGGCGTTTCTTCAGTACA	188
Zm00001d034463	AUX/IAA	GTCTCCCGCCACCAGTCA	TTTCACCGATGCTACTTGGCT	98
Zm00001d033319	AUX/IAA	ACGGATGTGTGCGGCTTTG	GCTCCTTTTGTGCCGCTAATA	81
Zm00001d033286	PAL	ACAGGATTACCGAGTGCCGTT	ATCACCACCTTGTCCACCTCC	121
Zm00001d019957	4CL	CGGCTGGCAAGATACTGAGGA	GCGTCATTCTGTGTCTCTTGC	121
Zm00001d019669	CCR	TCTGGGGATGGACTTCGTGC	GATTTGCCGAGTTGGTCATGC	124
Zm00001d004443	CAD	CCCTCCTTCCCGCTCATCTT	ATGTCGCAGGTGATGTTGTGG	116
Zm00001d009373	POD	CTACGCCGCCAACCAGGATA	CCAAACAGTAGAGGGGTCACA	161
Zm00001d052335	POD	AGCGTCGTCATCCTGGGT	GTCGGTGTCGTTGTAGATGTG	243
Zm00001d028797	LAC	TCTGCTGGTGGAGGACGG	CAAATGCCCAACTACCGATGC	183
Zm00001d038371	LAC	TGATGTCTGGTTTTGTCGCTG	ACCTTACACACTGGACGCACT	173
Zm00001d042098	GST	ACTGTGGGTGCTACAAATTGCT	AGCAGGTAGTCCACAGAGAAG	199
Zm00001d042099	GST	TCGTAGAGGAGGTGACTGGAG	AGTATAGAAGGCGACGAGCTGG	140
Zm00001d018220	GST	GTCGCCTTCTTCACCGCCAG	CAACCAGCGTCATTTTTAGCGA	91
Zm00001d010870	GST	CTGCCTAATGTGCCTGTTGCG	CGTTGACAGGAGGGAGTTGAA	158
Zm00001d029708	GST	GCCATAAACGAGTCCCAGGTCA	TGAACAGCATCCCCAGCCAC	163
Zm00001d029699	GST	AAAGGGCATGGTGTATCCGTC	CACGGCAACACTCACATCACA	149
Zm00001d027769	GR	GGAGCCCGACTAGAAAAATTCG	GGGTGTCATTCAGGATGGCTT	297
Zm00001d051392	GSHPx	CCACTGAGCATCGAGAAGGAC	GCCATTTACCACAAAGCAGGG	190
Zm00001d002704	GSHPx	TGACCAGATTACTCCCAGAACC	CAGTGGTGGTTAAGAGGGAGGG	90
Zm00001d008902	GS	TGCTGGCTTTACATCCCAACAC	CTCGGCATCTTCGCATTCCTC	179
Zm00001d003717	CS	GAGAAGAACCCCGCCATCAAG	GAGGAGGCTGACATCGAGAAC	138
Zm00001d008379	CS	TGCTCACTCTATCCTTTCGCT	TAGGAAAGCAGTTGGGAGGAC	90
ZmActin1	reference gene	CCCCAAGGCCAACAGAGAGA	GCTCACACCATCACCGGAAT	148
Zm00001d052269	PIN	F	AGTTTGAGCAGGTCACGAGAT	197
		R	AATTCCAGCCAAATCCCGTGC
Zm00001d042345	PIN	F	CTTGTCTCCTTGCCGTTGCTA	151
		R	GGAGGCACTTCTTAGCACTTGT
