# Supplementary material for: Transcriptomic Characterization of the Effects of Selenium on Maize Seedling Growth
Source: Front Plant Sci. 2021 Nov 23;12:737029. doi: 10.3389/fpls.2021.737029 (PMC8650135; doi:10.3389/fpls.2021.737029)
Supplement: Supplementary file 3 [file Data_Sheet_2.XLS]

## Sheet: Sheet1
Supplementary Table 2. GO analysis of DEGs from groups CK vs T1
NO.	Type	GO ID	Description	CK-vs-T1 (196)	All (22048)	p-value	p.adjust	Genes
1	CC	GO:0000786	nucleosome	28	120	4.43755e-32	7.54383e-30	Zm00001d002543(H4C7);Zm00001d002546(H4C7);Zm00001d005789(histone 2B3);Zm00001d010575(H4C7);Zm00001d012276(-);Zm00001d012423(-);Zm00001d012837(-);Zm00001d016723(-);Zm00001d019045(-);Zm00001d020585(H4C7);Zm00001d021300(-);Zm00001d021706(-);Zm00001d025406(H3C2);Zm00001d025913(-);Zm00001d026015(H4C7);Zm00001d027760(-);Zm00001d032070(-);Zm00001d036250(H3C2);Zm00001d039733(H4C7);Zm00001d041672(H3C2);Zm…
2	CC	GO:0044815	DNA packaging complex	28	128	3.21289e-31	2.73096e-29	Zm00001d002543(H4C7);Zm00001d002546(H4C7);Zm00001d005789(histone 2B3);Zm00001d010575(H4C7);Zm00001d012276(-);Zm00001d012423(-);Zm00001d012837(-);Zm00001d016723(-);Zm00001d019045(-);Zm00001d020585(H4C7);Zm00001d021300(-);Zm00001d021706(-);Zm00001d025406(H3C2);Zm00001d025913(-);Zm00001d026015(H4C7);Zm00001d027760(-);Zm00001d032070(-);Zm00001d036250(H3C2);Zm00001d039733(H4C7);Zm00001d041672(H3C2);Zm…
3	CC	GO:0032993	protein-DNA complex	31	200	1.41695e-29	8.0294e-28	Zm00001d002543(H4C7);Zm00001d002546(H4C7);Zm00001d005789(histone 2B3);Zm00001d010575(H4C7);Zm00001d012276(-);Zm00001d012423(-);Zm00001d012837(-);Zm00001d016723(-);Zm00001d018531(-);Zm00001d019045(-);Zm00001d020585(H4C7);Zm00001d021300(-);Zm00001d021706(-);Zm00001d025406(H3C2);Zm00001d025913(-);Zm00001d026015(H4C7);Zm00001d027760(-);Zm00001d028210(-);Zm00001d032070(-);Zm00001d036250(H3C2);Zm00001d…
4	CC	GO:0000785	chromatin	32	299	2.63224e-25	1.1187e-23	Zm00001d002543(H4C7);Zm00001d002546(H4C7);Zm00001d005789(histone 2B3);Zm00001d010575(H4C7);Zm00001d012276(-);Zm00001d012423(-);Zm00001d012837(-);Zm00001d016723(-);Zm00001d018531(-);Zm00001d019045(-);Zm00001d020585(H4C7);Zm00001d021300(-);Zm00001d021706(-);Zm00001d025406(H3C2);Zm00001d025913(-);Zm00001d026015(H4C7);Zm00001d027760(-);Zm00001d031678(retinoblastoma family3);Zm00001d032070(-);Zm00001d…
5	CC	GO:0044427	chromosomal part	37	521	7.29118e-23	2.479e-21	Zm00001d002510(-);Zm00001d002543(H4C7);Zm00001d002546(H4C7);Zm00001d005789(histone 2B3);Zm00001d010575(H4C7);Zm00001d012276(-);Zm00001d012423(-);Zm00001d012837(-);Zm00001d016723(-);Zm00001d018531(-);Zm00001d019045(-);Zm00001d020585(H4C7);Zm00001d021300(-);Zm00001d021706(-);Zm00001d025406(H3C2);Zm00001d025913(-);Zm00001d026015(H4C7);Zm00001d027760(-);Zm00001d028210(-);Zm00001d031678(retinoblastoma…
6	CC	GO:0005694	chromosome	37	595	6.88069e-21	1.94953e-19	Zm00001d002510(-);Zm00001d002543(H4C7);Zm00001d002546(H4C7);Zm00001d005789(histone 2B3);Zm00001d010575(H4C7);Zm00001d012276(-);Zm00001d012423(-);Zm00001d012837(-);Zm00001d016723(-);Zm00001d018531(-);Zm00001d019045(-);Zm00001d020585(H4C7);Zm00001d021300(-);Zm00001d021706(-);Zm00001d025406(H3C2);Zm00001d025913(-);Zm00001d026015(H4C7);Zm00001d027760(-);Zm00001d028210(-);Zm00001d031678(retinoblastoma…
7	CC	GO:0042555	MCM complex	7	22	6.00301e-10	1.45787e-08	Zm00001d010406(minichromosome maintenance6);Zm00001d018384(minichromosome maintenance5);Zm00001d030614(minichromosome maintenance1);Zm00001d039718(-);Zm00001d041606(minichromosome maintenance2);Zm00001d044540(minichromosome maintenance4);Zm00001d049190(minichromosome maintenance7)
8	CC	GO:0043228	non-membrane-bounded organelle	48	2254	6.74687e-09	1.27441e-07	Zm00001d002510(-);Zm00001d002543(H4C7);Zm00001d002546(H4C7);Zm00001d004855(-);Zm00001d005789(histone 2B3);Zm00001d010575(H4C7);Zm00001d012276(-);Zm00001d012423(-);Zm00001d012837(-);Zm00001d013410(-);Zm00001d016723(-);Zm00001d018531(-);Zm00001d019045(-);Zm00001d020585(H4C7);Zm00001d021300(-);Zm00001d021583(-);Zm00001d021706(-);Zm00001d025406(H3C2);Zm00001d025913(-);Zm00001d026015(H4C7);Zm00001d027…
9	CC	GO:0043232	intracellular non-membrane-bounded organelle	48	2254	6.74687e-09	1.27441e-07	Zm00001d002510(-);Zm00001d002543(H4C7);Zm00001d002546(H4C7);Zm00001d004855(-);Zm00001d005789(histone 2B3);Zm00001d010575(H4C7);Zm00001d012276(-);Zm00001d012423(-);Zm00001d012837(-);Zm00001d013410(-);Zm00001d016723(-);Zm00001d018531(-);Zm00001d019045(-);Zm00001d020585(H4C7);Zm00001d021300(-);Zm00001d021583(-);Zm00001d021706(-);Zm00001d025406(H3C2);Zm00001d025913(-);Zm00001d026015(H4C7);Zm00001d027…
10	CC	GO:0043234	protein complex	55	3259	1.13172e-06	1.8852e-05	Zm00001d002543(H4C7);Zm00001d002546(H4C7);Zm00001d005789(histone 2B3);Zm00001d009011(-);Zm00001d010406(minichromosome maintenance6);Zm00001d010575(H4C7);Zm00001d012276(-);Zm00001d012423(-);Zm00001d012467(-);Zm00001d012837(-);Zm00001d013323(-);Zm00001d014739(-);Zm00001d016723(-);Zm00001d018384(minichromosome maintenance5);Zm00001d018531(-);Zm00001d019045(-);Zm00001d019696(cyclin10);Zm00001d020585(…
11	CC	GO:0010369	chromocenter	4	10	1.21984e-06	1.8852e-05	Zm00001d025406(H3C2);Zm00001d036250(H3C2);Zm00001d041672(H3C2);Zm00001d045268(H3C2)
12	CC	GO:0098687	chromosomal region	9	122	1.48129e-06	2.09849e-05	Zm00001d002510(-);Zm00001d018531(-);Zm00001d025406(H3C2);Zm00001d028210(-);Zm00001d032805(-);Zm00001d036250(H3C2);Zm00001d041672(H3C2);Zm00001d045268(H3C2);Zm00001d048086(replication factor A homolog1)
13	CC	GO:0005634	nucleus	82	5941	4.30719e-06	5.63247e-05	Zm00001d002510(-);Zm00001d002543(H4C7);Zm00001d002546(H4C7);Zm00001d003903(ZIM-transcription factor 33);Zm00001d005789(histone 2B3);Zm00001d007131(-);Zm00001d008260(-);Zm00001d008951(-);Zm00001d009011(-);Zm00001d010406(minichromosome maintenance6);Zm00001d010575(H4C7);Zm00001d011499(AP2-EREBP-transcription factor 80);Zm00001d011604(-);Zm00001d012276(-);Zm00001d012423(-);Zm00001d012837(-);Zm00001d…
14	CC	GO:0044454	nuclear chromosome part	12	289	1.14564e-05	0.000139114	Zm00001d002510(-);Zm00001d012837(-);Zm00001d018531(-);Zm00001d019045(-);Zm00001d021300(-);Zm00001d021706(-);Zm00001d027760(-);Zm00001d028210(-);Zm00001d035764(variant in methylation103);Zm00001d039718(-);Zm00001d047787(histone2A1);Zm00001d048086(replication factor A homolog1)
15	CC	GO:0000228	nuclear chromosome	12	304	1.89476e-05	0.00021474	Zm00001d002510(-);Zm00001d012837(-);Zm00001d018531(-);Zm00001d019045(-);Zm00001d021300(-);Zm00001d021706(-);Zm00001d027760(-);Zm00001d028210(-);Zm00001d035764(variant in methylation103);Zm00001d039718(-);Zm00001d047787(histone2A1);Zm00001d048086(replication factor A homolog1)
16	CC	GO:0000790	nuclear chromatin	8	156	7.98108e-05	0.00084799	Zm00001d012837(-);Zm00001d019045(-);Zm00001d021300(-);Zm00001d021706(-);Zm00001d027760(-);Zm00001d035764(variant in methylation103);Zm00001d039718(-);Zm00001d047787(histone2A1)
17	CC	GO:0005662	DNA replication factor A complex	3	13	0.00018529	0.0018529	Zm00001d018531(-);Zm00001d028210(-);Zm00001d048086(replication factor A homolog1)
18	CC	GO:0071944	cell periphery	42	2718	0.000223734	0.00211304	Zm00001d002543(H4C7);Zm00001d002546(H4C7);Zm00001d002902(-);Zm00001d007105(-);Zm00001d010440(sugars will eventually be exported transporter3a);Zm00001d010575(H4C7);Zm00001d012957(-);Zm00001d013323(-);Zm00001d015921(-);Zm00001d016443(-);Zm00001d020585(H4C7);Zm00001d021686(-);Zm00001d023309(-);Zm00001d023810(-);Zm00001d023859(-);Zm00001d024903(heat shock protein, 90 kDa);Zm00001d026015(H4C7);Zm0000…
19	CC	GO:0009506	plasmodesma	13	521	0.00082061	0.00668234	Zm00001d002543(H4C7);Zm00001d002546(H4C7);Zm00001d002902(-);Zm00001d010575(H4C7);Zm00001d016443(-);Zm00001d020585(H4C7);Zm00001d026015(H4C7);Zm00001d026063(-);Zm00001d027645(-);Zm00001d039733(H4C7);Zm00001d042051(-);Zm00001d046596(-);Zm00001d051478(H4C7)
20	CC	GO:0055044	symplast	13	521	0.00082061	0.00668234	Zm00001d002543(H4C7);Zm00001d002546(H4C7);Zm00001d002902(-);Zm00001d010575(H4C7);Zm00001d016443(-);Zm00001d020585(H4C7);Zm00001d026015(H4C7);Zm00001d026063(-);Zm00001d027645(-);Zm00001d039733(H4C7);Zm00001d042051(-);Zm00001d046596(-);Zm00001d051478(H4C7)
21	CC	GO:0005911	cell-cell junction	13	524	0.000864774	0.00668234	Zm00001d002543(H4C7);Zm00001d002546(H4C7);Zm00001d002902(-);Zm00001d010575(H4C7);Zm00001d016443(-);Zm00001d020585(H4C7);Zm00001d026015(H4C7);Zm00001d026063(-);Zm00001d027645(-);Zm00001d039733(H4C7);Zm00001d042051(-);Zm00001d046596(-);Zm00001d051478(H4C7)
22	CC	GO:0030054	cell junction	13	524	0.000864774	0.00668234	Zm00001d002543(H4C7);Zm00001d002546(H4C7);Zm00001d002902(-);Zm00001d010575(H4C7);Zm00001d016443(-);Zm00001d020585(H4C7);Zm00001d026015(H4C7);Zm00001d026063(-);Zm00001d027645(-);Zm00001d039733(H4C7);Zm00001d042051(-);Zm00001d046596(-);Zm00001d051478(H4C7)
23	CC	GO:0005576	extracellular region	16	752	0.00116256	0.00859284	Zm00001d008960(-);Zm00001d012957(-);Zm00001d016443(-);Zm00001d016691(-);Zm00001d022457(peroxidase3);Zm00001d027965(-);Zm00001d029899(beta expansin2);Zm00001d038476(alpha expansin5);Zm00001d041570(-);Zm00001d043047(alpha expansin1);Zm00001d046035(-);Zm00001d046596(-);Zm00001d047087(beta expansin8);Zm00001d048660(-);Zm00001d049439(-);Zm00001d052651(-)
24	CC	GO:0032991	macromolecular complex	59	4580	0.00125552	0.00889327	Zm00001d002543(H4C7);Zm00001d002546(H4C7);Zm00001d005789(histone 2B3);Zm00001d008951(-);Zm00001d009011(-);Zm00001d010406(minichromosome maintenance6);Zm00001d010575(H4C7);Zm00001d012276(-);Zm00001d012423(-);Zm00001d012467(-);Zm00001d012837(-);Zm00001d013323(-);Zm00001d014739(-);Zm00001d016723(-);Zm00001d018384(minichromosome maintenance5);Zm00001d018531(-);Zm00001d019045(-);Zm00001d019696(cyclin1…
25	CC	GO:0000781	chromosome, telomeric region	4	55	0.00144965	0.00985765	Zm00001d002510(-);Zm00001d018531(-);Zm00001d028210(-);Zm00001d048086(replication factor A homolog1)
26	CC	GO:0031981	nuclear lumen	21	1188	0.00212102	0.0138682	Zm00001d002510(-);Zm00001d002543(H4C7);Zm00001d002546(H4C7);Zm00001d010575(H4C7);Zm00001d012837(-);Zm00001d014739(-);Zm00001d018531(-);Zm00001d019045(-);Zm00001d020585(H4C7);Zm00001d021300(-);Zm00001d021706(-);Zm00001d026015(H4C7);Zm00001d027760(-);Zm00001d028140(-);Zm00001d028210(-);Zm00001d035764(variant in methylation103);Zm00001d039718(-);Zm00001d039733(H4C7);Zm00001d047787(histone2A1);Zm0000…
27	CC	GO:0005856	cytoskeleton	10	410	0.00380076	0.0230761	Zm00001d004855(-);Zm00001d013410(-);Zm00001d021583(-);Zm00001d027295(beta tubulin1);Zm00001d030230(-);Zm00001d033790(-);Zm00001d036530(-);Zm00001d043523(-);Zm00001d044701(-);Zm00001d045554(kinesin-related protein2)
28	CC	GO:0009579	thylakoid	10	410	0.00380076	0.0230761	Zm00001d002543(H4C7);Zm00001d002546(H4C7);Zm00001d010575(H4C7);Zm00001d020585(H4C7);Zm00001d021784(-);Zm00001d022237(RNA binding protein 1);Zm00001d026015(H4C7);Zm00001d039733(H4C7);Zm00001d046596(-);Zm00001d051478(H4C7)
29	CC	GO:0000784	nuclear chromosome, telomeric region	3	36	0.00398064	0.0233348	Zm00001d002510(-);Zm00001d028210(-);Zm00001d048086(replication factor A homolog1)
30	CC	GO:0005774	vacuolar membrane	8	314	0.00722852	0.0409616	Zm00001d002543(H4C7);Zm00001d002546(H4C7);Zm00001d007105(-);Zm00001d010575(H4C7);Zm00001d020585(H4C7);Zm00001d026015(H4C7);Zm00001d039733(H4C7);Zm00001d051478(H4C7)
31	CC	GO:0044437	vacuolar part	8	316	0.00749734	0.0411145	Zm00001d002543(H4C7);Zm00001d002546(H4C7);Zm00001d007105(-);Zm00001d010575(H4C7);Zm00001d020585(H4C7);Zm00001d026015(H4C7);Zm00001d039733(H4C7);Zm00001d051478(H4C7)
32	CC	GO:0005886	plasma membrane	31	2230	0.00809737	0.0430173	Zm00001d002543(H4C7);Zm00001d002546(H4C7);Zm00001d007105(-);Zm00001d010440(sugars will eventually be exported transporter3a);Zm00001d010575(H4C7);Zm00001d013323(-);Zm00001d015921(-);Zm00001d020585(H4C7);Zm00001d021686(-);Zm00001d023309(-);Zm00001d023810(-);Zm00001d023859(-);Zm00001d024903(heat shock protein, 90 kDa);Zm00001d026015(H4C7);Zm00001d026063(-);Zm00001d027645(-);Zm00001d028330(-);Zm0000…
33	CC	GO:0005618	cell wall	9	392	0.00864834	0.0432417	Zm00001d002902(-);Zm00001d012957(-);Zm00001d016443(-);Zm00001d027965(-);Zm00001d037493(-);Zm00001d038476(alpha expansin5);Zm00001d043047(alpha expansin1);Zm00001d049439(-);Zm00001d052651(-)
34	CC	GO:0030312	external encapsulating structure	9	392	0.00864834	0.0432417	Zm00001d002902(-);Zm00001d012957(-);Zm00001d016443(-);Zm00001d027965(-);Zm00001d037493(-);Zm00001d038476(alpha expansin5);Zm00001d043047(alpha expansin1);Zm00001d049439(-);Zm00001d052651(-)
35	CC	GO:0030894	replisome	3	51	0.0105353	0.0497498	Zm00001d018531(-);Zm00001d028210(-);Zm00001d048086(replication factor A homolog1)
36	CC	GO:0043601	nuclear replisome	3	51	0.0105353	0.0497498	Zm00001d018531(-);Zm00001d028210(-);Zm00001d048086(replication factor A homolog1)
NO.	Type	GO ID	Description	CK-vs-T1 (219)	All (25134)	pvalue	p.adjust	Genes
1	MF	GO:0046982	protein heterodimerization activity	29	164	1.37678e-29	4.65353e-27	Zm00001d002543(H4C7);Zm00001d002546(H4C7);Zm00001d005789(histone 2B3);Zm00001d010575(H4C7);Zm00001d012276(-);Zm00001d012423(-);Zm00001d012837(-);Zm00001d016723(-);Zm00001d019045(-);Zm00001d020585(H4C7);Zm00001d021300(-);Zm00001d021706(-);Zm00001d025406(H3C2);Zm00001d025913(-);Zm00001d026015(H4C7);Zm00001d027760(-);Zm00001d032070(-);Zm00001d036250(H3C2);Zm00001d038583(-);Zm00001d039733(H4C7);Zm000…
2	MF	GO:0046983	protein dimerization activity	36	708	1.17726e-17	1.98956e-15	Zm00001d002543(H4C7);Zm00001d002546(H4C7);Zm00001d005789(histone 2B3);Zm00001d010575(H4C7);Zm00001d012276(-);Zm00001d012423(-);Zm00001d012642(bHLH-transcription factor 79);Zm00001d012837(-);Zm00001d013370(bHLH-transcription factor 18);Zm00001d016723(-);Zm00001d019045(-);Zm00001d020585(H4C7);Zm00001d021300(-);Zm00001d021706(-);Zm00001d024522(bHLH-transcription factor 116);Zm00001d025141(bHLH-trans…
3	MF	GO:0003677	DNA binding	60	2961	2.12674e-10	2.39613e-08	Zm00001d002543(H4C7);Zm00001d002546(H4C7);Zm00001d005789(histone 2B3);Zm00001d010406(minichromosome maintenance6);Zm00001d010575(H4C7);Zm00001d011499(AP2-EREBP-transcription factor 80);Zm00001d012276(-);Zm00001d012423(-);Zm00001d012837(-);Zm00001d015153(bZIP-transcription factor 60);Zm00001d016082(HMG-transcription factor 9);Zm00001d016723(-);Zm00001d017478(AP2-EREBP-transcription factor 66);Zm00…
4	MF	GO:0017116	single-stranded DNA-dependent ATP-dependent DNA helicase activity	4	8	3.81982e-07	2.52512e-05	Zm00001d002510(-);Zm00001d010406(minichromosome maintenance6);Zm00001d030614(minichromosome maintenance1);Zm00001d041606(minichromosome maintenance2)
5	MF	GO:0043142	single-stranded DNA-dependent ATPase activity	4	8	3.81982e-07	2.52512e-05	Zm00001d002510(-);Zm00001d010406(minichromosome maintenance6);Zm00001d030614(minichromosome maintenance1);Zm00001d041606(minichromosome maintenance2)
6	MF	GO:0003688	DNA replication origin binding	6	34	4.48246e-07	2.52512e-05	Zm00001d010406(minichromosome maintenance6);Zm00001d018384(minichromosome maintenance5);Zm00001d030614(minichromosome maintenance1);Zm00001d041606(minichromosome maintenance2);Zm00001d044540(minichromosome maintenance4);Zm00001d049190(minichromosome maintenance7)
7	MF	GO:0003697	single-stranded DNA binding	9	123	1.36858e-06	6.6083e-05	Zm00001d010406(minichromosome maintenance6);Zm00001d018384(minichromosome maintenance5);Zm00001d018531(-);Zm00001d028210(-);Zm00001d030614(minichromosome maintenance1);Zm00001d041606(minichromosome maintenance2);Zm00001d044540(minichromosome maintenance4);Zm00001d048086(replication factor A homolog1);Zm00001d049190(minichromosome maintenance7)
8	MF	GO:0043138	3'-5' DNA helicase activity	5	32	7.97629e-06	0.000336998	Zm00001d010406(minichromosome maintenance6);Zm00001d018384(minichromosome maintenance5);Zm00001d030614(minichromosome maintenance1);Zm00001d041606(minichromosome maintenance2);Zm00001d049190(minichromosome maintenance7)
9	MF	GO:0004003	ATP-dependent DNA helicase activity	5	34	1.08663e-05	0.00040809	Zm00001d002510(-);Zm00001d010406(minichromosome maintenance6);Zm00001d030614(minichromosome maintenance1);Zm00001d037815(-);Zm00001d041606(minichromosome maintenance2)
10	MF	GO:1990518	single-stranded DNA-dependent ATP-dependent 3'-5' DNA helicase activity	3	7	2.22571e-05	0.000752288	Zm00001d010406(minichromosome maintenance6);Zm00001d030614(minichromosome maintenance1);Zm00001d041606(minichromosome maintenance2)
11	MF	GO:0003676	nucleic acid binding	69	5282	0.000172743	0.00530792	Zm00001d002510(-);Zm00001d002543(H4C7);Zm00001d002546(H4C7);Zm00001d005789(histone 2B3);Zm00001d008951(-);Zm00001d010406(minichromosome maintenance6);Zm00001d010575(H4C7);Zm00001d011499(AP2-EREBP-transcription factor 80);Zm00001d012276(-);Zm00001d012423(-);Zm00001d012837(-);Zm00001d013542(argonaute108);Zm00001d015153(bZIP-transcription factor 60);Zm00001d016082(HMG-transcription factor 9);Zm00001…
12	MF	GO:1901363	heterocyclic compound binding	112	9930	0.000301452	0.00800484	Zm00001d002510(-);Zm00001d002543(H4C7);Zm00001d002546(H4C7);Zm00001d002902(-);Zm00001d004855(-);Zm00001d005789(histone 2B3);Zm00001d007131(-);Zm00001d007569(-);Zm00001d008260(-);Zm00001d008951(-);Zm00001d010406(minichromosome maintenance6);Zm00001d010575(H4C7);Zm00001d010849(-);Zm00001d011420(-);Zm00001d011422(-);Zm00001d011499(AP2-EREBP-transcription factor 80);Zm00001d011604(-);Zm00001d012276(-…
13	MF	GO:0043140	ATP-dependent 3'-5' DNA helicase activity	3	16	0.000336041	0.00800484	Zm00001d010406(minichromosome maintenance6);Zm00001d030614(minichromosome maintenance1);Zm00001d041606(minichromosome maintenance2)
14	MF	GO:0097159	organic cyclic compound binding	112	9959	0.000343437	0.00800484	Zm00001d002510(-);Zm00001d002543(H4C7);Zm00001d002546(H4C7);Zm00001d002902(-);Zm00001d004855(-);Zm00001d005789(histone 2B3);Zm00001d007131(-);Zm00001d007569(-);Zm00001d008260(-);Zm00001d008951(-);Zm00001d010406(minichromosome maintenance6);Zm00001d010575(H4C7);Zm00001d010849(-);Zm00001d011420(-);Zm00001d011422(-);Zm00001d011499(AP2-EREBP-transcription factor 80);Zm00001d011604(-);Zm00001d012276(-…
15	MF	GO:0008094	DNA-dependent ATPase activity	6	107	0.000355245	0.00800484	Zm00001d002510(-);Zm00001d010406(minichromosome maintenance6);Zm00001d017720(-);Zm00001d030614(minichromosome maintenance1);Zm00001d037815(-);Zm00001d041606(minichromosome maintenance2)
16	MF	GO:0005515	protein binding	71	5765	0.000796388	0.0168237	Zm00001d002543(H4C7);Zm00001d002546(H4C7);Zm00001d002630(-);Zm00001d004471(-);Zm00001d005789(histone 2B3);Zm00001d006237(-);Zm00001d007105(-);Zm00001d007131(-);Zm00001d008841(heat shock protein18c);Zm00001d009011(-);Zm00001d010304(-);Zm00001d010575(H4C7);Zm00001d011615(-);Zm00001d012276(-);Zm00001d012423(-);Zm00001d012642(bHLH-transcription factor 79);Zm00001d012837(-);Zm00001d013323(-);Zm00001d0…
17	MF	GO:0005488	binding	163	16231	0.00111421	0.0186142	Zm00001d002510(-);Zm00001d002543(H4C7);Zm00001d002546(H4C7);Zm00001d002630(-);Zm00001d002902(-);Zm00001d004471(-);Zm00001d004855(-);Zm00001d005789(histone 2B3);Zm00001d006237(-);Zm00001d007105(-);Zm00001d007131(-);Zm00001d007201(-);Zm00001d007569(-);Zm00001d007718(benzoxazinone synthesis13);Zm00001d008260(-);Zm00001d008841(heat shock protein18c);Zm00001d008951(-);Zm00001d008960(-);Zm00001d009011(…
18	MF	GO:0043047	single-stranded telomeric DNA binding	3	24	0.00115371	0.0186142	Zm00001d018531(-);Zm00001d028210(-);Zm00001d048086(replication factor A homolog1)
19	MF	GO:0098847	sequence-specific single stranded DNA binding	3	24	0.00115371	0.0186142	Zm00001d018531(-);Zm00001d028210(-);Zm00001d048086(replication factor A homolog1)
20	MF	GO:0008026	ATP-dependent helicase activity	5	90	0.00115651	0.0186142	Zm00001d002510(-);Zm00001d010406(minichromosome maintenance6);Zm00001d030614(minichromosome maintenance1);Zm00001d037815(-);Zm00001d041606(minichromosome maintenance2)
21	MF	GO:0070035	purine NTP-dependent helicase activity	5	90	0.00115651	0.0186142	Zm00001d002510(-);Zm00001d010406(minichromosome maintenance6);Zm00001d030614(minichromosome maintenance1);Zm00001d037815(-);Zm00001d041606(minichromosome maintenance2)
22	MF	GO:0042162	telomeric DNA binding	3	31	0.0024499	0.0376394	Zm00001d018531(-);Zm00001d028210(-);Zm00001d048086(replication factor A homolog1)
NO.	Type	GO ID	Description	CK-vs-T1 (193)	All (22533)	pvalue	p.adjust	Genes
1	BP	GO:0065004	protein-DNA complex assembly	21	185	9.30733e-18	9.6517e-15	Zm00001d002543(H4C7);Zm00001d002546(H4C7);Zm00001d005789(histone 2B3);Zm00001d010406(minichromosome maintenance6);Zm00001d010575(H4C7);Zm00001d012423(-);Zm00001d018384(minichromosome maintenance5);Zm00001d020585(H4C7);Zm00001d025913(-);Zm00001d026015(H4C7);Zm00001d030614(minichromosome maintenance1);Zm00001d032070(-);Zm00001d039733(H4C7);Zm00001d041606(minichromosome maintenance2);Zm00001d042930(…
2	BP	GO:0071824	protein-DNA complex subunit organization	21	205	7.81531e-17	4.05224e-14	Zm00001d002543(H4C7);Zm00001d002546(H4C7);Zm00001d005789(histone 2B3);Zm00001d010406(minichromosome maintenance6);Zm00001d010575(H4C7);Zm00001d012423(-);Zm00001d018384(minichromosome maintenance5);Zm00001d020585(H4C7);Zm00001d025913(-);Zm00001d026015(H4C7);Zm00001d030614(minichromosome maintenance1);Zm00001d032070(-);Zm00001d039733(H4C7);Zm00001d041606(minichromosome maintenance2);Zm00001d042930(…
3	BP	GO:0006334	nucleosome assembly	15	77	1.25267e-16	4.33005e-14	Zm00001d002543(H4C7);Zm00001d002546(H4C7);Zm00001d005789(histone 2B3);Zm00001d010575(H4C7);Zm00001d012423(-);Zm00001d020585(H4C7);Zm00001d025913(-);Zm00001d026015(H4C7);Zm00001d032070(-);Zm00001d039733(H4C7);Zm00001d042930(histone 2B4);Zm00001d048491(-);Zm00001d050100(histone2b2);Zm00001d051478(H4C7);Zm00001d051591(histone 2B5)
4	BP	GO:0031497	chromatin assembly	15	80	2.30417e-16	5.97356e-14	Zm00001d002543(H4C7);Zm00001d002546(H4C7);Zm00001d005789(histone 2B3);Zm00001d010575(H4C7);Zm00001d012423(-);Zm00001d020585(H4C7);Zm00001d025913(-);Zm00001d026015(H4C7);Zm00001d032070(-);Zm00001d039733(H4C7);Zm00001d042930(histone 2B4);Zm00001d048491(-);Zm00001d050100(histone2b2);Zm00001d051478(H4C7);Zm00001d051591(histone 2B5)
5	BP	GO:0006333	chromatin assembly or disassembly	15	86	7.23364e-16	1.50026e-13	Zm00001d002543(H4C7);Zm00001d002546(H4C7);Zm00001d005789(histone 2B3);Zm00001d010575(H4C7);Zm00001d012423(-);Zm00001d020585(H4C7);Zm00001d025913(-);Zm00001d026015(H4C7);Zm00001d032070(-);Zm00001d039733(H4C7);Zm00001d042930(histone 2B4);Zm00001d048491(-);Zm00001d050100(histone2b2);Zm00001d051478(H4C7);Zm00001d051591(histone 2B5)
6	BP	GO:0034728	nucleosome organization	15	93	2.4622e-15	4.25551e-13	Zm00001d002543(H4C7);Zm00001d002546(H4C7);Zm00001d005789(histone 2B3);Zm00001d010575(H4C7);Zm00001d012423(-);Zm00001d020585(H4C7);Zm00001d025913(-);Zm00001d026015(H4C7);Zm00001d032070(-);Zm00001d039733(H4C7);Zm00001d042930(histone 2B4);Zm00001d048491(-);Zm00001d050100(histone2b2);Zm00001d051478(H4C7);Zm00001d051591(histone 2B5)
7	BP	GO:0071103	DNA conformation change	28	515	6.86612e-15	1.01717e-12	Zm00001d002510(-);Zm00001d002543(H4C7);Zm00001d002546(H4C7);Zm00001d005789(histone 2B3);Zm00001d010406(minichromosome maintenance6);Zm00001d010575(H4C7);Zm00001d010849(-);Zm00001d012423(-);Zm00001d017720(-);Zm00001d018384(minichromosome maintenance5);Zm00001d018531(-);Zm00001d020585(H4C7);Zm00001d025913(-);Zm00001d026015(H4C7);Zm00001d028210(-);Zm00001d030614(minichromosome maintenance1);Zm00001d…
8	BP	GO:0006323	DNA packaging	15	102	1.02823e-14	1.33284e-12	Zm00001d002543(H4C7);Zm00001d002546(H4C7);Zm00001d005789(histone 2B3);Zm00001d010575(H4C7);Zm00001d012423(-);Zm00001d020585(H4C7);Zm00001d025913(-);Zm00001d026015(H4C7);Zm00001d032070(-);Zm00001d039733(H4C7);Zm00001d042930(histone 2B4);Zm00001d048491(-);Zm00001d050100(histone2b2);Zm00001d051478(H4C7);Zm00001d051591(histone 2B5)
9	BP	GO:0051276	chromosome organization	38	1093	1.19674e-13	1.37891e-11	Zm00001d002510(-);Zm00001d002543(H4C7);Zm00001d002546(H4C7);Zm00001d005789(histone 2B3);Zm00001d008260(-);Zm00001d010406(minichromosome maintenance6);Zm00001d010575(H4C7);Zm00001d010849(-);Zm00001d012423(-);Zm00001d012837(-);Zm00001d017720(-);Zm00001d018384(minichromosome maintenance5);Zm00001d018531(-);Zm00001d019045(-);Zm00001d020585(H4C7);Zm00001d021300(-);Zm00001d021706(-);Zm00001d025913(-);Z…
10	BP	GO:0006268	DNA unwinding involved in DNA replication	8	28	6.72188e-11	6.97059e-09	Zm00001d010406(minichromosome maintenance6);Zm00001d018531(-);Zm00001d028210(-);Zm00001d030614(minichromosome maintenance1);Zm00001d041606(minichromosome maintenance2);Zm00001d044540(minichromosome maintenance4);Zm00001d048086(replication factor A homolog1);Zm00001d049190(minichromosome maintenance7)
11	BP	GO:0007049	cell cycle	28	783	1.58421e-10	1.43656e-08	Zm00001d008260(-);Zm00001d009011(-);Zm00001d010406(minichromosome maintenance6);Zm00001d017720(-);Zm00001d018384(minichromosome maintenance5);Zm00001d018531(-);Zm00001d019696(cyclin10);Zm00001d021583(-);Zm00001d023810(-);Zm00001d025182(-);Zm00001d027295(beta tubulin1);Zm00001d027589(-);Zm00001d028210(-);Zm00001d030614(minichromosome maintenance1);Zm00001d031485(-);Zm00001d031678(retinoblastoma fa…
12	BP	GO:0006996	organelle organization	54	2552	1.66237e-10	1.43656e-08	Zm00001d002510(-);Zm00001d002543(H4C7);Zm00001d002546(H4C7);Zm00001d005789(histone 2B3);Zm00001d008260(-);Zm00001d009011(-);Zm00001d010406(minichromosome maintenance6);Zm00001d010575(H4C7);Zm00001d010849(-);Zm00001d011615(-);Zm00001d012423(-);Zm00001d012467(-);Zm00001d012837(-);Zm00001d013323(-);Zm00001d017045(-);Zm00001d017720(-);Zm00001d018384(minichromosome maintenance5);Zm00001d018531(-);Zm00…
13	BP	GO:0006325	chromatin organization	22	493	2.94082e-10	2.34587e-08	Zm00001d002543(H4C7);Zm00001d002546(H4C7);Zm00001d005789(histone 2B3);Zm00001d010575(H4C7);Zm00001d012423(-);Zm00001d012837(-);Zm00001d019045(-);Zm00001d020585(H4C7);Zm00001d021300(-);Zm00001d021706(-);Zm00001d025913(-);Zm00001d026015(H4C7);Zm00001d026291(DNA methyl transferase2);Zm00001d027760(-);Zm00001d032070(-);Zm00001d039733(H4C7);Zm00001d042930(histone 2B4);Zm00001d047787(histone2A1);Zm0000…
14	BP	GO:0022402	cell cycle process	23	546	3.4806e-10	2.57813e-08	Zm00001d008260(-);Zm00001d009011(-);Zm00001d010406(minichromosome maintenance6);Zm00001d017720(-);Zm00001d018384(minichromosome maintenance5);Zm00001d018531(-);Zm00001d019696(cyclin10);Zm00001d021583(-);Zm00001d023810(-);Zm00001d025182(-);Zm00001d027589(-);Zm00001d030614(minichromosome maintenance1);Zm00001d031678(retinoblastoma family3);Zm00001d032805(-);Zm00001d033365(-);Zm00001d036530(-);Zm000…
15	BP	GO:0016043	cellular component organization	65	3636	1.49892e-09	1.03625e-07	Zm00001d002510(-);Zm00001d002543(H4C7);Zm00001d002546(H4C7);Zm00001d005789(histone 2B3);Zm00001d008260(-);Zm00001d008841(heat shock protein18c);Zm00001d009011(-);Zm00001d010406(minichromosome maintenance6);Zm00001d010575(H4C7);Zm00001d010849(-);Zm00001d011615(-);Zm00001d012423(-);Zm00001d012467(-);Zm00001d012837(-);Zm00001d012957(-);Zm00001d013323(-);Zm00001d017045(-);Zm00001d017720(-);Zm00001d01…
16	BP	GO:0065003	macromolecular complex assembly	28	899	3.46658e-09	2.24678e-07	Zm00001d002543(H4C7);Zm00001d002546(H4C7);Zm00001d005789(histone 2B3);Zm00001d008841(heat shock protein18c);Zm00001d010406(minichromosome maintenance6);Zm00001d010575(H4C7);Zm00001d012423(-);Zm00001d012467(-);Zm00001d018384(minichromosome maintenance5);Zm00001d020585(H4C7);Zm00001d025913(-);Zm00001d026015(H4C7);Zm00001d028561(-);Zm00001d030614(minichromosome maintenance1);Zm00001d032070(-);Zm0000…
17	BP	GO:0006461	protein complex assembly	21	523	4.99744e-09	2.97714e-07	Zm00001d002543(H4C7);Zm00001d002546(H4C7);Zm00001d005789(histone 2B3);Zm00001d008841(heat shock protein18c);Zm00001d010575(H4C7);Zm00001d012423(-);Zm00001d020585(H4C7);Zm00001d025913(-);Zm00001d026015(H4C7);Zm00001d028561(-);Zm00001d032070(-);Zm00001d035209(-);Zm00001d036530(-);Zm00001d039733(H4C7);Zm00001d042930(histone 2B4);Zm00001d043523(-);Zm00001d047841(-);Zm00001d048491(-);Zm00001d050100(hi…
18	BP	GO:0070271	protein complex biogenesis	21	524	5.16764e-09	2.97714e-07	Zm00001d002543(H4C7);Zm00001d002546(H4C7);Zm00001d005789(histone 2B3);Zm00001d008841(heat shock protein18c);Zm00001d010575(H4C7);Zm00001d012423(-);Zm00001d020585(H4C7);Zm00001d025913(-);Zm00001d026015(H4C7);Zm00001d028561(-);Zm00001d032070(-);Zm00001d035209(-);Zm00001d036530(-);Zm00001d039733(H4C7);Zm00001d042930(histone 2B4);Zm00001d043523(-);Zm00001d047841(-);Zm00001d048491(-);Zm00001d050100(hi…
19	BP	GO:0043933	macromolecular complex subunit organization	36	1521	2.3051e-08	1.10065e-06	Zm00001d002543(H4C7);Zm00001d002546(H4C7);Zm00001d005789(histone 2B3);Zm00001d008841(heat shock protein18c);Zm00001d010406(minichromosome maintenance6);Zm00001d010575(H4C7);Zm00001d012423(-);Zm00001d012467(-);Zm00001d012837(-);Zm00001d018384(minichromosome maintenance5);Zm00001d019045(-);Zm00001d020585(H4C7);Zm00001d021300(-);Zm00001d021583(-);Zm00001d021706(-);Zm00001d025913(-);Zm00001d026015(H4…
20	BP	GO:0006267	pre-replicative complex assembly involved in nuclear cell cycle DNA replication	6	22	2.43152e-08	1.10065e-06	Zm00001d010406(minichromosome maintenance6);Zm00001d018384(minichromosome maintenance5);Zm00001d030614(minichromosome maintenance1);Zm00001d041606(minichromosome maintenance2);Zm00001d044540(minichromosome maintenance4);Zm00001d049190(minichromosome maintenance7)
21	BP	GO:0036388	pre-replicative complex assembly	6	22	2.43152e-08	1.10065e-06	Zm00001d010406(minichromosome maintenance6);Zm00001d018384(minichromosome maintenance5);Zm00001d030614(minichromosome maintenance1);Zm00001d041606(minichromosome maintenance2);Zm00001d044540(minichromosome maintenance4);Zm00001d049190(minichromosome maintenance7)
22	BP	GO:1902299	pre-replicative complex assembly involved in cell cycle DNA replication	6	22	2.43152e-08	1.10065e-06	Zm00001d010406(minichromosome maintenance6);Zm00001d018384(minichromosome maintenance5);Zm00001d030614(minichromosome maintenance1);Zm00001d041606(minichromosome maintenance2);Zm00001d044540(minichromosome maintenance4);Zm00001d049190(minichromosome maintenance7)
23	BP	GO:0034622	cellular macromolecular complex assembly	25	800	2.44118e-08	1.10065e-06	Zm00001d002543(H4C7);Zm00001d002546(H4C7);Zm00001d005789(histone 2B3);Zm00001d010406(minichromosome maintenance6);Zm00001d010575(H4C7);Zm00001d012423(-);Zm00001d012467(-);Zm00001d018384(minichromosome maintenance5);Zm00001d020585(H4C7);Zm00001d025913(-);Zm00001d026015(H4C7);Zm00001d030614(minichromosome maintenance1);Zm00001d032070(-);Zm00001d035209(-);Zm00001d036530(-);Zm00001d039733(H4C7);Zm000…
24	BP	GO:0022607	cellular component assembly	29	1063	3.30941e-08	1.42994e-06	Zm00001d002543(H4C7);Zm00001d002546(H4C7);Zm00001d005789(histone 2B3);Zm00001d008841(heat shock protein18c);Zm00001d010406(minichromosome maintenance6);Zm00001d010575(H4C7);Zm00001d012423(-);Zm00001d012467(-);Zm00001d018384(minichromosome maintenance5);Zm00001d020585(H4C7);Zm00001d023810(-);Zm00001d025913(-);Zm00001d026015(H4C7);Zm00001d028561(-);Zm00001d030614(minichromosome maintenance1);Zm0000…
25	BP	GO:0071840	cellular component organization or biogenesis	67	4139	4.47891e-08	1.85785e-06	Zm00001d002510(-);Zm00001d002543(H4C7);Zm00001d002546(H4C7);Zm00001d005789(histone 2B3);Zm00001d008260(-);Zm00001d008841(heat shock protein18c);Zm00001d009011(-);Zm00001d010406(minichromosome maintenance6);Zm00001d010575(H4C7);Zm00001d010849(-);Zm00001d011615(-);Zm00001d012423(-);Zm00001d012467(-);Zm00001d012837(-);Zm00001d012957(-);Zm00001d013323(-);Zm00001d017045(-);Zm00001d017720(-);Zm00001d01…
26	BP	GO:0006261	DNA-dependent DNA replication	12	179	4.93184e-08	1.96704e-06	Zm00001d002510(-);Zm00001d010406(minichromosome maintenance6);Zm00001d018384(minichromosome maintenance5);Zm00001d018531(-);Zm00001d028210(-);Zm00001d030614(minichromosome maintenance1);Zm00001d039718(-);Zm00001d041606(minichromosome maintenance2);Zm00001d044540(minichromosome maintenance4);Zm00001d048086(replication factor A homolog1);Zm00001d049190(minichromosome maintenance7);Zm00001d051995(pr…
27	BP	GO:0000727	double-strand break repair via break-induced replication	6	27	9.30883e-08	3.57528e-06	Zm00001d010406(minichromosome maintenance6);Zm00001d018384(minichromosome maintenance5);Zm00001d030614(minichromosome maintenance1);Zm00001d041606(minichromosome maintenance2);Zm00001d044540(minichromosome maintenance4);Zm00001d049190(minichromosome maintenance7)
28	BP	GO:0000724	double-strand break repair via homologous recombination	9	102	2.37409e-07	8.79263e-06	Zm00001d010406(minichromosome maintenance6);Zm00001d018384(minichromosome maintenance5);Zm00001d018531(-);Zm00001d028210(-);Zm00001d030614(minichromosome maintenance1);Zm00001d041606(minichromosome maintenance2);Zm00001d044540(minichromosome maintenance4);Zm00001d048086(replication factor A homolog1);Zm00001d049190(minichromosome maintenance7)
29	BP	GO:0000725	recombinational repair	9	107	3.58231e-07	1.28098e-05	Zm00001d010406(minichromosome maintenance6);Zm00001d018384(minichromosome maintenance5);Zm00001d018531(-);Zm00001d028210(-);Zm00001d030614(minichromosome maintenance1);Zm00001d041606(minichromosome maintenance2);Zm00001d044540(minichromosome maintenance4);Zm00001d048086(replication factor A homolog1);Zm00001d049190(minichromosome maintenance7)
30	BP	GO:0033260	nuclear DNA replication	6	34	4.02375e-07	1.39088e-05	Zm00001d010406(minichromosome maintenance6);Zm00001d018384(minichromosome maintenance5);Zm00001d030614(minichromosome maintenance1);Zm00001d041606(minichromosome maintenance2);Zm00001d044540(minichromosome maintenance4);Zm00001d049190(minichromosome maintenance7)
31	BP	GO:0071822	protein complex subunit organization	22	755	5.89389e-07	1.9716e-05	Zm00001d002543(H4C7);Zm00001d002546(H4C7);Zm00001d005789(histone 2B3);Zm00001d008841(heat shock protein18c);Zm00001d010575(H4C7);Zm00001d012423(-);Zm00001d020585(H4C7);Zm00001d021583(-);Zm00001d025913(-);Zm00001d026015(H4C7);Zm00001d028561(-);Zm00001d032070(-);Zm00001d035209(-);Zm00001d036530(-);Zm00001d039733(H4C7);Zm00001d042930(histone 2B4);Zm00001d043523(-);Zm00001d047841(-);Zm00001d048491(-)…
32	BP	GO:0009414	response to water deprivation	8	88	8.96693e-07	2.81779e-05	Zm00001d002543(H4C7);Zm00001d002546(H4C7);Zm00001d010575(H4C7);Zm00001d020585(H4C7);Zm00001d023810(-);Zm00001d026015(H4C7);Zm00001d039733(H4C7);Zm00001d051478(H4C7)
33	BP	GO:0009415	response to water	8	88	8.96693e-07	2.81779e-05	Zm00001d002543(H4C7);Zm00001d002546(H4C7);Zm00001d010575(H4C7);Zm00001d020585(H4C7);Zm00001d023810(-);Zm00001d026015(H4C7);Zm00001d039733(H4C7);Zm00001d051478(H4C7)
34	BP	GO:0010035	response to inorganic substance	13	282	1.03385e-06	3.15326e-05	Zm00001d002543(H4C7);Zm00001d002546(H4C7);Zm00001d008841(heat shock protein18c);Zm00001d010575(H4C7);Zm00001d016691(-);Zm00001d020585(H4C7);Zm00001d023810(-);Zm00001d026015(H4C7);Zm00001d028561(-);Zm00001d029933(-);Zm00001d039733(H4C7);Zm00001d047841(-);Zm00001d051478(H4C7)
35	BP	GO:0006260	DNA replication	12	253	2.02281e-06	5.99329e-05	Zm00001d002510(-);Zm00001d010406(minichromosome maintenance6);Zm00001d018384(minichromosome maintenance5);Zm00001d018531(-);Zm00001d028210(-);Zm00001d030614(minichromosome maintenance1);Zm00001d039718(-);Zm00001d041606(minichromosome maintenance2);Zm00001d044540(minichromosome maintenance4);Zm00001d048086(replication factor A homolog1);Zm00001d049190(minichromosome maintenance7);Zm00001d051995(pr…
36	BP	GO:0044786	cell cycle DNA replication	6	47	2.92879e-06	8.43654e-05	Zm00001d010406(minichromosome maintenance6);Zm00001d018384(minichromosome maintenance5);Zm00001d030614(minichromosome maintenance1);Zm00001d041606(minichromosome maintenance2);Zm00001d044540(minichromosome maintenance4);Zm00001d049190(minichromosome maintenance7)
37	BP	GO:0006270	DNA replication initiation	6	48	3.32348e-06	9.31473e-05	Zm00001d010406(minichromosome maintenance6);Zm00001d018384(minichromosome maintenance5);Zm00001d030614(minichromosome maintenance1);Zm00001d041606(minichromosome maintenance2);Zm00001d044540(minichromosome maintenance4);Zm00001d049190(minichromosome maintenance7)
38	BP	GO:0000280	nuclear division	12	289	7.90127e-06	0.000215622	Zm00001d008260(-);Zm00001d009011(-);Zm00001d017045(-);Zm00001d017720(-);Zm00001d018531(-);Zm00001d019696(cyclin10);Zm00001d025182(-);Zm00001d027589(-);Zm00001d032805(-);Zm00001d033365(-);Zm00001d036530(-);Zm00001d038583(-)
39	BP	GO:0006302	double-strand break repair	9	156	8.3106e-06	0.000220977	Zm00001d010406(minichromosome maintenance6);Zm00001d018384(minichromosome maintenance5);Zm00001d018531(-);Zm00001d028210(-);Zm00001d030614(minichromosome maintenance1);Zm00001d041606(minichromosome maintenance2);Zm00001d044540(minichromosome maintenance4);Zm00001d048086(replication factor A homolog1);Zm00001d049190(minichromosome maintenance7)
40	BP	GO:1903047	mitotic cell cycle process	13	354	1.23221e-05	0.00031945	Zm00001d008260(-);Zm00001d009011(-);Zm00001d010406(minichromosome maintenance6);Zm00001d017720(-);Zm00001d019696(cyclin10);Zm00001d021583(-);Zm00001d023810(-);Zm00001d031678(retinoblastoma family3);Zm00001d033365(-);Zm00001d038583(-);Zm00001d044540(minichromosome maintenance4);Zm00001d045554(kinesin-related protein2);Zm00001d049190(minichromosome maintenance7)
41	BP	GO:0044085	cellular component biogenesis	32	1715	2.41351e-05	0.00061044	Zm00001d002543(H4C7);Zm00001d002546(H4C7);Zm00001d005789(histone 2B3);Zm00001d008841(heat shock protein18c);Zm00001d010406(minichromosome maintenance6);Zm00001d010575(H4C7);Zm00001d012423(-);Zm00001d012467(-);Zm00001d018384(minichromosome maintenance5);Zm00001d020585(H4C7);Zm00001d022237(RNA binding protein 1);Zm00001d023810(-);Zm00001d025913(-);Zm00001d026015(H4C7);Zm00001d028140(-);Zm00001d0285…
42	BP	GO:0006950	response to stress	38	2234	2.95637e-05	0.000729941	Zm00001d002510(-);Zm00001d002543(H4C7);Zm00001d002546(H4C7);Zm00001d002902(-);Zm00001d003903(ZIM-transcription factor 33);Zm00001d007569(-);Zm00001d008841(heat shock protein18c);Zm00001d010406(minichromosome maintenance6);Zm00001d010575(H4C7);Zm00001d010849(-);Zm00001d016443(-);Zm00001d016691(-);Zm00001d018384(minichromosome maintenance5);Zm00001d018531(-);Zm00001d020585(H4C7);Zm00001d022457(pero…
43	BP	GO:0048285	organelle fission	12	338	3.72182e-05	0.000897566	Zm00001d008260(-);Zm00001d009011(-);Zm00001d017045(-);Zm00001d017720(-);Zm00001d018531(-);Zm00001d019696(cyclin10);Zm00001d025182(-);Zm00001d027589(-);Zm00001d032805(-);Zm00001d033365(-);Zm00001d036530(-);Zm00001d038583(-)
44	BP	GO:0000278	mitotic cell cycle	14	463	4.88579e-05	0.00115149	Zm00001d008260(-);Zm00001d009011(-);Zm00001d010406(minichromosome maintenance6);Zm00001d017720(-);Zm00001d019696(cyclin10);Zm00001d021583(-);Zm00001d023810(-);Zm00001d027295(beta tubulin1);Zm00001d031678(retinoblastoma family3);Zm00001d033365(-);Zm00001d038583(-);Zm00001d044540(minichromosome maintenance4);Zm00001d045554(kinesin-related protein2);Zm00001d049190(minichromosome maintenance7)
45	BP	GO:0006271	DNA strand elongation involved in DNA replication	5	47	5.01368e-05	0.00115537	Zm00001d002510(-);Zm00001d030614(minichromosome maintenance1);Zm00001d041606(minichromosome maintenance2);Zm00001d044540(minichromosome maintenance4);Zm00001d051995(proliferating cell nuclear antigen2)
46	BP	GO:0022616	DNA strand elongation	5	50	6.78272e-05	0.00152906	Zm00001d002510(-);Zm00001d030614(minichromosome maintenance1);Zm00001d041606(minichromosome maintenance2);Zm00001d044540(minichromosome maintenance4);Zm00001d051995(proliferating cell nuclear antigen2)
47	BP	GO:0032508	DNA duplex unwinding	12	385	0.0001284	0.00278385	Zm00001d002510(-);Zm00001d010406(minichromosome maintenance6);Zm00001d010849(-);Zm00001d018384(minichromosome maintenance5);Zm00001d018531(-);Zm00001d028210(-);Zm00001d030614(minichromosome maintenance1);Zm00001d037815(-);Zm00001d041606(minichromosome maintenance2);Zm00001d044540(minichromosome maintenance4);Zm00001d048086(replication factor A homolog1);Zm00001d049190(minichromosome maintenance7)
48	BP	GO:1901700	response to oxygen-containing compound	16	639	0.000131215	0.00278385	Zm00001d002543(H4C7);Zm00001d002546(H4C7);Zm00001d003903(ZIM-transcription factor 33);Zm00001d007131(-);Zm00001d007569(-);Zm00001d008841(heat shock protein18c);Zm00001d010575(H4C7);Zm00001d020585(H4C7);Zm00001d023810(-);Zm00001d026015(H4C7);Zm00001d028561(-);Zm00001d029933(-);Zm00001d039345(-);Zm00001d039733(H4C7);Zm00001d047841(-);Zm00001d051478(H4C7)
49	BP	GO:0032392	DNA geometric change	12	386	0.000131542	0.00278385	Zm00001d002510(-);Zm00001d010406(minichromosome maintenance6);Zm00001d010849(-);Zm00001d018384(minichromosome maintenance5);Zm00001d018531(-);Zm00001d028210(-);Zm00001d030614(minichromosome maintenance1);Zm00001d037815(-);Zm00001d041606(minichromosome maintenance2);Zm00001d044540(minichromosome maintenance4);Zm00001d048086(replication factor A homolog1);Zm00001d049190(minichromosome maintenance7)
50	BP	GO:0051321	meiotic cell cycle	8	177	0.00014862	0.00308239	Zm00001d017720(-);Zm00001d018531(-);Zm00001d025182(-);Zm00001d027589(-);Zm00001d028210(-);Zm00001d032805(-);Zm00001d036530(-);Zm00001d048086(replication factor A homolog1)
51	BP	GO:0006342	chromatin silencing	6	107	0.000322328	0.00655399	Zm00001d012837(-);Zm00001d019045(-);Zm00001d021300(-);Zm00001d021706(-);Zm00001d027760(-);Zm00001d047787(histone2A1)
52	BP	GO:0045814	negative regulation of gene expression, epigenetic	6	108	0.00033889	0.00675824	Zm00001d012837(-);Zm00001d019045(-);Zm00001d021300(-);Zm00001d021706(-);Zm00001d027760(-);Zm00001d047787(histone2A1)
53	BP	GO:1902969	mitotic DNA replication	3	19	0.000541822	0.0106013	Zm00001d010406(minichromosome maintenance6);Zm00001d044540(minichromosome maintenance4);Zm00001d049190(minichromosome maintenance7)
54	BP	GO:0001101	response to acid chemical	12	456	0.000594614	0.0114188	Zm00001d002543(H4C7);Zm00001d002546(H4C7);Zm00001d003903(ZIM-transcription factor 33);Zm00001d007131(-);Zm00001d010575(H4C7);Zm00001d020585(H4C7);Zm00001d023810(-);Zm00001d026015(H4C7);Zm00001d029933(-);Zm00001d039345(-);Zm00001d039733(H4C7);Zm00001d051478(H4C7)
55	BP	GO:0007004	telomere maintenance via telomerase	3	20	0.000633432	0.0119431	Zm00001d018531(-);Zm00001d028210(-);Zm00001d048086(replication factor A homolog1)
56	BP	GO:0010833	telomere maintenance via telomere lengthening	3	21	0.000734361	0.0135988	Zm00001d018531(-);Zm00001d028210(-);Zm00001d048086(replication factor A homolog1)
57	BP	GO:0044711	single-organism biosynthetic process	31	2004	0.0009116	0.0165847	Zm00001d001820(protochlorophyllide reductase1);Zm00001d003994(-);Zm00001d010406(minichromosome maintenance6);Zm00001d013629(-);Zm00001d018384(minichromosome maintenance5);Zm00001d018531(-);Zm00001d023309(-);Zm00001d023810(-);Zm00001d024514(-);Zm00001d026374(-);Zm00001d028210(-);Zm00001d028330(-);Zm00001d030614(minichromosome maintenance1);Zm00001d033421(-);Zm00001d034319(-);Zm00001d034564(-);Zm00…
58	BP	GO:0010564	regulation of cell cycle process	7	184	0.00107094	0.0191476	Zm00001d008260(-);Zm00001d009011(-);Zm00001d018531(-);Zm00001d019696(cyclin10);Zm00001d021583(-);Zm00001d031678(retinoblastoma family3);Zm00001d033365(-)
59	BP	GO:0007126	meiotic nuclear division	6	135	0.0011001	0.0193357	Zm00001d017720(-);Zm00001d018531(-);Zm00001d025182(-);Zm00001d027589(-);Zm00001d032805(-);Zm00001d036530(-)
60	BP	GO:0051301	cell division	9	301	0.00119765	0.0206994	Zm00001d008260(-);Zm00001d009011(-);Zm00001d013495(-);Zm00001d017045(-);Zm00001d019696(cyclin10);Zm00001d023810(-);Zm00001d031485(-);Zm00001d033365(-);Zm00001d045554(kinesin-related protein2)
61	BP	GO:0016458	gene silencing	7	194	0.00145313	0.024357	Zm00001d012837(-);Zm00001d013542(argonaute108);Zm00001d019045(-);Zm00001d021300(-);Zm00001d021706(-);Zm00001d027760(-);Zm00001d047787(histone2A1)
62	BP	GO:0045892	negative regulation of transcription, DNA-templated	8	250	0.00145625	0.024357	Zm00001d012837(-);Zm00001d019045(-);Zm00001d021300(-);Zm00001d021706(-);Zm00001d027760(-);Zm00001d031678(retinoblastoma family3);Zm00001d047787(histone2A1);Zm00001d052288(E2F-DP-transcription factor 213)
63	BP	GO:0007140	male meiosis	3	27	0.00155519	0.025599	Zm00001d025182(-);Zm00001d027589(-);Zm00001d036530(-)
64	BP	GO:1903046	meiotic cell cycle process	6	149	0.00182194	0.0295211	Zm00001d017720(-);Zm00001d018531(-);Zm00001d025182(-);Zm00001d027589(-);Zm00001d032805(-);Zm00001d036530(-)
65	BP	GO:1902679	negative regulation of RNA biosynthetic process	8	265	0.00209694	0.0327517	Zm00001d012837(-);Zm00001d019045(-);Zm00001d021300(-);Zm00001d021706(-);Zm00001d027760(-);Zm00001d031678(retinoblastoma family3);Zm00001d047787(histone2A1);Zm00001d052288(E2F-DP-transcription factor 213)
66	BP	GO:1903507	negative regulation of nucleic acid-templated transcription	8	265	0.00209694	0.0327517	Zm00001d012837(-);Zm00001d019045(-);Zm00001d021300(-);Zm00001d021706(-);Zm00001d027760(-);Zm00001d031678(retinoblastoma family3);Zm00001d047787(histone2A1);Zm00001d052288(E2F-DP-transcription factor 213)
67	BP	GO:0051783	regulation of nuclear division	5	105	0.00211607	0.0327517	Zm00001d008260(-);Zm00001d009011(-);Zm00001d017045(-);Zm00001d019696(cyclin10);Zm00001d033365(-)
68	BP	GO:0051726	regulation of cell cycle	10	393	0.0021566	0.0328881	Zm00001d008260(-);Zm00001d009011(-);Zm00001d017720(-);Zm00001d018531(-);Zm00001d019696(cyclin10);Zm00001d021583(-);Zm00001d031485(-);Zm00001d031678(retinoblastoma family3);Zm00001d033365(-);Zm00001d052288(E2F-DP-transcription factor 213)
69	BP	GO:0051253	negative regulation of RNA metabolic process	8	270	0.00235383	0.0353757	Zm00001d012837(-);Zm00001d019045(-);Zm00001d021300(-);Zm00001d021706(-);Zm00001d027760(-);Zm00001d031678(retinoblastoma family3);Zm00001d047787(histone2A1);Zm00001d052288(E2F-DP-transcription factor 213)
70	BP	GO:0007346	regulation of mitotic cell cycle	7	213	0.00246551	0.0365248	Zm00001d008260(-);Zm00001d009011(-);Zm00001d017720(-);Zm00001d019696(cyclin10);Zm00001d021583(-);Zm00001d031678(retinoblastoma family3);Zm00001d033365(-)
71	BP	GO:0010216	maintenance of DNA methylation	2	9	0.0025255	0.0368866	Zm00001d026291(DNA methyl transferase2);Zm00001d035764(variant in methylation103)
72	BP	GO:0040029	regulation of gene expression, epigenetic	6	162	0.00277051	0.039903	Zm00001d012837(-);Zm00001d019045(-);Zm00001d021300(-);Zm00001d021706(-);Zm00001d027760(-);Zm00001d047787(histone2A1)
73	BP	GO:0042221	response to chemical	25	1613	0.00288555	0.0409906	Zm00001d002543(H4C7);Zm00001d002546(H4C7);Zm00001d002902(-);Zm00001d003903(ZIM-transcription factor 33);Zm00001d007131(-);Zm00001d007569(-);Zm00001d008841(heat shock protein18c);Zm00001d010575(H4C7);Zm00001d016443(-);Zm00001d016691(-);Zm00001d020585(H4C7);Zm00001d022457(peroxidase3);Zm00001d023810(-);Zm00001d023859(-);Zm00001d026015(H4C7);Zm00001d027645(-);Zm00001d028561(-);Zm00001d029677(-);Zm00…
74	BP	GO:0098813	nuclear chromosome segregation	6	164	0.00294413	0.0410187	Zm00001d008260(-);Zm00001d017720(-);Zm00001d032805(-);Zm00001d037815(-);Zm00001d038583(-);Zm00001d039718(-)
75	BP	GO:0048523	negative regulation of cellular process	14	701	0.00296663	0.0410187	MSTRG.16453(--);Zm00001d012837(-);Zm00001d017045(-);Zm00001d017720(-);Zm00001d019045(-);Zm00001d021300(-);Zm00001d021706(-);Zm00001d027760(-);Zm00001d031678(retinoblastoma family3);Zm00001d035568(-);Zm00001d043523(-);Zm00001d047787(histone2A1);Zm00001d048660(-);Zm00001d052288(E2F-DP-transcription factor 213)
76	BP	GO:0007142	male meiosis II	2	10	0.00313912	0.041206	Zm00001d027589(-);Zm00001d036530(-)
77	BP	GO:1902292	cell cycle DNA replication initiation	2	10	0.00313912	0.041206	Zm00001d044540(minichromosome maintenance4);Zm00001d049190(minichromosome maintenance7)
78	BP	GO:1902315	nuclear cell cycle DNA replication initiation	2	10	0.00313912	0.041206	Zm00001d044540(minichromosome maintenance4);Zm00001d049190(minichromosome maintenance7)
79	BP	GO:1902975	mitotic DNA replication initiation	2	10	0.00313912	0.041206	Zm00001d044540(minichromosome maintenance4);Zm00001d049190(minichromosome maintenance7)
80	BP	GO:0051128	regulation of cellular component organization	9	349	0.00325567	0.0422017	Zm00001d008260(-);Zm00001d009011(-);Zm00001d017045(-);Zm00001d019696(cyclin10);Zm00001d021583(-);Zm00001d033365(-);Zm00001d036530(-);Zm00001d043523(-);Zm00001d052981(-)
81	BP	GO:0033043	regulation of organelle organization	8	289	0.00356265	0.0448265	Zm00001d008260(-);Zm00001d009011(-);Zm00001d017045(-);Zm00001d019696(cyclin10);Zm00001d021583(-);Zm00001d033365(-);Zm00001d036530(-);Zm00001d043523(-)
82	BP	GO:0045934	negative regulation of nucleobase-containing compound metabolic process	8	289	0.00356265	0.0448265	Zm00001d012837(-);Zm00001d019045(-);Zm00001d021300(-);Zm00001d021706(-);Zm00001d027760(-);Zm00001d031678(retinoblastoma family3);Zm00001d047787(histone2A1);Zm00001d052288(E2F-DP-transcription factor 213)
83	BP	GO:0006278	RNA-dependent DNA replication	3	36	0.00358785	0.0448265	Zm00001d018531(-);Zm00001d028210(-);Zm00001d048086(replication factor A homolog1)
