# Supplementary material for: Transcriptomic Characterization of the Effects of Selenium on Maize Seedling Growth
Source: Front Plant Sci. 2021 Nov 23;12:737029. doi: 10.3389/fpls.2021.737029 (PMC8650135; doi:10.3389/fpls.2021.737029)
Supplement: Supplementary file 4 [file Data_Sheet_3.XLS]

## Sheet: Sheet1
Supplementary Table 3. GO analysis of DEGs from groups CK vs T2
No.	Type	GO ID	Description	CK-vs-T2 (1432)	All (22048)	p-value	p.adjust	Genes
1	CC	GO:0005576	extracellular region	162	752	1.20492e-43	3.56657e-41	Zm00001d002295(-);Zm00001d002409(-);Zm00001d002412(-);Zm00001d002839(-);Zm00001d002899(-);Zm00001d003707(-);Zm00001d004089(-);Zm00001d004371(-);Zm00001d005860(-);Zm00001d006054(-);Zm00001d006288(-);Zm00001d006525(-);Zm00001d006526(-);Zm00001d006933(-);Zm00001d007160(-);Zm00001d007161(-);Zm00001d007935(-);Zm00001d008173(-);Zm00001d008299(-);Zm00001d008300(-);Zm00001d008960(-);Zm00001d009296(pathog…
2	CC	GO:0071944	cell periphery	355	2718	2.95565e-41	4.37436e-39	Zm00001d001779(-);Zm00001d001817(-);Zm00001d002168(-);Zm00001d002198(-);Zm00001d002199(-);Zm00001d002295(-);Zm00001d002378(-);Zm00001d002409(-);Zm00001d002412(-);Zm00001d002712(-);Zm00001d002802(-);Zm00001d002899(-);Zm00001d002974(-);Zm00001d002979(-);Zm00001d003006(plasma membrane intrinsic protein2);Zm00001d003317(-);Zm00001d003403(-);Zm00001d003418(-);Zm00001d003471(-);Zm00001d003676(-);Zm0000…
3	CC	GO:0005886	plasma membrane	275	2230	4.99494e-27	4.92835e-25	Zm00001d001779(-);Zm00001d001817(-);Zm00001d002168(-);Zm00001d002198(-);Zm00001d002199(-);Zm00001d002378(-);Zm00001d002712(-);Zm00001d002802(-);Zm00001d002974(-);Zm00001d002979(-);Zm00001d003006(plasma membrane intrinsic protein2);Zm00001d003317(-);Zm00001d003403(-);Zm00001d003418(-);Zm00001d003471(-);Zm00001d003676(-);Zm00001d003751(-);Zm00001d004078(-);Zm00001d004524(-);Zm00001d004633(-);Zm0000…
4	CC	GO:0005618	cell wall	70	392	8.45497e-15	5.00534e-13	Zm00001d002295(-);Zm00001d002409(-);Zm00001d002412(-);Zm00001d002899(-);Zm00001d006933(-);Zm00001d008173(-);Zm00001d010212(-);Zm00001d010924(-);Zm00001d012766(-);Zm00001d014467(-);Zm00001d014489(-);Zm00001d015347(-);Zm00001d016024(-);Zm00001d018618(-);Zm00001d018619(-);Zm00001d018620(-);Zm00001d021533(-);Zm00001d022280(-);Zm00001d022281(-);Zm00001d022283(-);Zm00001d022284(-);Zm00001d022289(-);Zm0…
5	CC	GO:0030312	external encapsulating structure	70	392	8.45497e-15	5.00534e-13	Zm00001d002295(-);Zm00001d002409(-);Zm00001d002412(-);Zm00001d002899(-);Zm00001d006933(-);Zm00001d008173(-);Zm00001d010212(-);Zm00001d010924(-);Zm00001d012766(-);Zm00001d014467(-);Zm00001d014489(-);Zm00001d015347(-);Zm00001d016024(-);Zm00001d018618(-);Zm00001d018619(-);Zm00001d018620(-);Zm00001d021533(-);Zm00001d022280(-);Zm00001d022281(-);Zm00001d022283(-);Zm00001d022284(-);Zm00001d022289(-);Zm0…
6	CC	GO:0009506	plasmodesma	77	521	9.80448e-12	4.14589e-10	Zm00001d002712(-);Zm00001d002899(-);Zm00001d003006(plasma membrane intrinsic protein2);Zm00001d003317(-);Zm00001d003751(-);Zm00001d005043(-);Zm00001d005044(-);Zm00001d005246(-);Zm00001d005410(-);Zm00001d005986(-);Zm00001d006933(-);Zm00001d008173(-);Zm00001d008730(-);Zm00001d010924(-);Zm00001d012281(-);Zm00001d014285(-);Zm00001d014467(-);Zm00001d014555(-);Zm00001d014971(-);Zm00001d014996(-);Zm0000…
7	CC	GO:0055044	symplast	77	521	9.80448e-12	4.14589e-10	Zm00001d002712(-);Zm00001d002899(-);Zm00001d003006(plasma membrane intrinsic protein2);Zm00001d003317(-);Zm00001d003751(-);Zm00001d005043(-);Zm00001d005044(-);Zm00001d005246(-);Zm00001d005410(-);Zm00001d005986(-);Zm00001d006933(-);Zm00001d008173(-);Zm00001d008730(-);Zm00001d010924(-);Zm00001d012281(-);Zm00001d014285(-);Zm00001d014467(-);Zm00001d014555(-);Zm00001d014971(-);Zm00001d014996(-);Zm0000…
8	CC	GO:0005911	cell-cell junction	77	524	1.30625e-11	4.29611e-10	Zm00001d002712(-);Zm00001d002899(-);Zm00001d003006(plasma membrane intrinsic protein2);Zm00001d003317(-);Zm00001d003751(-);Zm00001d005043(-);Zm00001d005044(-);Zm00001d005246(-);Zm00001d005410(-);Zm00001d005986(-);Zm00001d006933(-);Zm00001d008173(-);Zm00001d008730(-);Zm00001d010924(-);Zm00001d012281(-);Zm00001d014285(-);Zm00001d014467(-);Zm00001d014555(-);Zm00001d014971(-);Zm00001d014996(-);Zm0000…
9	CC	GO:0030054	cell junction	77	524	1.30625e-11	4.29611e-10	Zm00001d002712(-);Zm00001d002899(-);Zm00001d003006(plasma membrane intrinsic protein2);Zm00001d003317(-);Zm00001d003751(-);Zm00001d005043(-);Zm00001d005044(-);Zm00001d005246(-);Zm00001d005410(-);Zm00001d005986(-);Zm00001d006933(-);Zm00001d008173(-);Zm00001d008730(-);Zm00001d010924(-);Zm00001d012281(-);Zm00001d014285(-);Zm00001d014467(-);Zm00001d014555(-);Zm00001d014971(-);Zm00001d014996(-);Zm0000…
10	CC	GO:0048046	apoplast	38	194	7.86184e-10	2.32711e-08	Zm00001d002295(-);Zm00001d002409(-);Zm00001d002412(-);Zm00001d007935(-);Zm00001d011156(-);Zm00001d012432(-);Zm00001d013945(-);Zm00001d015347(-);Zm00001d015376(-);Zm00001d018064(-);Zm00001d018601(-);Zm00001d022270(-);Zm00001d023570(-);Zm00001d023617(-);Zm00001d024071(-);Zm00001d024386(xyloglucan endo-transglycosylase/hydrolase1);Zm00001d026251(-);Zm00001d027636(-);Zm00001d032608(alpha-galactosidas…
11	CC	GO:0009505	plant-type cell wall	36	184	2.25263e-09	6.06163e-08	Zm00001d002899(-);Zm00001d006933(-);Zm00001d008173(-);Zm00001d010924(-);Zm00001d014467(-);Zm00001d014489(-);Zm00001d018618(-);Zm00001d018619(-);Zm00001d018620(-);Zm00001d021533(-);Zm00001d022280(-);Zm00001d022281(-);Zm00001d022283(-);Zm00001d022284(-);Zm00001d022289(-);Zm00001d022290(-);Zm00001d030791(-);Zm00001d032405(-);Zm00001d032608(alpha-galactosidase1);Zm00001d035055(-);Zm00001d037410(-);Zm…
12	CC	GO:0016020	membrane	771	10464	3.35496e-07	8.27557e-06	MSTRG.33614(--);MSTRG.35681(--);Zm00001d001779(-);Zm00001d001817(-);Zm00001d001857(-);Zm00001d001866(-);Zm00001d002168(-);Zm00001d002198(-);Zm00001d002199(-);Zm00001d002313(-);Zm00001d002378(-);Zm00001d002434(alternative oxidase3);Zm00001d002436(alternative oxidase2);Zm00001d002610(-);Zm00001d002629(-);Zm00001d002712(-);Zm00001d002738(-);Zm00001d002802(-);Zm00001d002835(-);Zm00001d002847(-);Zm000…
13	CC	GO:0031226	intrinsic component of plasma membrane	53	410	1.3216e-06	3.00917e-05	Zm00001d001817(-);Zm00001d003471(-);Zm00001d003751(-);Zm00001d011001(-);Zm00001d011644(-);Zm00001d012281(-);Zm00001d012917(-);Zm00001d016733(-);Zm00001d016919(-);Zm00001d017530(-);Zm00001d017698(-);Zm00001d018621(-);Zm00001d019206(-);Zm00001d019726(-);Zm00001d019994(-);Zm00001d020071(-);Zm00001d020794(-);Zm00001d021674(-);Zm00001d021695(-);Zm00001d021700(-);Zm00001d022081(-);Zm00001d023941(-);Zm0…
14	CC	GO:0046658	anchored component of plasma membrane	29	190	1.5171e-05	0.000320758	Zm00001d003751(-);Zm00001d012281(-);Zm00001d012917(-);Zm00001d016733(-);Zm00001d017530(-);Zm00001d018621(-);Zm00001d019726(-);Zm00001d019994(-);Zm00001d020794(-);Zm00001d021674(-);Zm00001d021695(-);Zm00001d021700(-);Zm00001d022081(-);Zm00001d025371(-);Zm00001d028486(-);Zm00001d033710(-);Zm00001d037194(-);Zm00001d040504(-);Zm00001d041927(-);Zm00001d042749(-);Zm00001d042750(-);Zm00001d043242(-);Zm0…
15	CC	GO:0044459	plasma membrane part	56	482	1.7459e-05	0.000344524	Zm00001d001817(-);Zm00001d003471(-);Zm00001d003751(-);Zm00001d011001(-);Zm00001d011644(-);Zm00001d012281(-);Zm00001d012917(-);Zm00001d014001(-);Zm00001d016733(-);Zm00001d016919(-);Zm00001d017530(-);Zm00001d017698(-);Zm00001d018621(-);Zm00001d019206(-);Zm00001d019726(-);Zm00001d019994(-);Zm00001d020071(-);Zm00001d020794(-);Zm00001d021674(-);Zm00001d021695(-);Zm00001d021700(-);Zm00001d022081(-);Zm0…
16	CC	GO:0031225	anchored component of membrane	29	194	2.26687e-05	0.00041937	Zm00001d003751(-);Zm00001d012281(-);Zm00001d012917(-);Zm00001d016733(-);Zm00001d017530(-);Zm00001d018621(-);Zm00001d019726(-);Zm00001d019994(-);Zm00001d020794(-);Zm00001d021674(-);Zm00001d021695(-);Zm00001d021700(-);Zm00001d022081(-);Zm00001d025371(-);Zm00001d028486(-);Zm00001d033710(-);Zm00001d037194(-);Zm00001d040504(-);Zm00001d041927(-);Zm00001d042749(-);Zm00001d042750(-);Zm00001d043242(-);Zm0…
17	CC	GO:0031224	intrinsic component of membrane	622	8506	5.83059e-05	0.00101521	MSTRG.35681(--);Zm00001d001779(-);Zm00001d001817(-);Zm00001d001857(-);Zm00001d001866(-);Zm00001d002168(-);Zm00001d002198(-);Zm00001d002199(-);Zm00001d002313(-);Zm00001d002378(-);Zm00001d002434(alternative oxidase3);Zm00001d002436(alternative oxidase2);Zm00001d002610(-);Zm00001d002629(-);Zm00001d002712(-);Zm00001d002738(-);Zm00001d002835(-);Zm00001d002906(-);Zm00001d002974(-);Zm00001d003006(plasma…
18	CC	GO:0016021	integral component of membrane	605	8357	0.000273082	0.00449068	Zm00001d001779(-);Zm00001d001817(-);Zm00001d001857(-);Zm00001d001866(-);Zm00001d002168(-);Zm00001d002198(-);Zm00001d002199(-);Zm00001d002313(-);Zm00001d002378(-);Zm00001d002434(alternative oxidase3);Zm00001d002436(alternative oxidase2);Zm00001d002610(-);Zm00001d002629(-);Zm00001d002712(-);Zm00001d002738(-);Zm00001d002835(-);Zm00001d002906(-);Zm00001d002974(-);Zm00001d003006(plasma membrane intrin…
19	CC	GO:0009705	plant-type vacuole membrane	12	65	0.000871859	0.0135826	Zm00001d008911(-);Zm00001d011679(-);Zm00001d017485(tonoplast intrinsic protein2);Zm00001d017570(-);Zm00001d026177(tonoplast intrinsic protein5);Zm00001d042651(-);Zm00001d044504(-);Zm00001d044533(calcium exchanger3);Zm00001d046029(-);Zm00001d051362(tonoplast intrinsic protein2);Zm00001d054057(-);Zm00001d054060(-)
20	CC	GO:0005773	vacuole	51	525	0.00268694	0.0397668	Zm00001d003006(plasma membrane intrinsic protein2);Zm00001d004371(-);Zm00001d004633(-);Zm00001d005410(-);Zm00001d006036(-);Zm00001d008733(-);Zm00001d008911(-);Zm00001d009178(-);Zm00001d009759(-);Zm00001d010212(-);Zm00001d011679(-);Zm00001d011778(tonoplast intrinsic protein2);Zm00001d011787(-);Zm00001d012378(-);Zm00001d013261(-);Zm00001d014285(-);Zm00001d014983(-);Zm00001d015376(-);Zm00001d017288(…
NO.	Type	GO ID	Description	CK-vs-T2 (1682)	All (25134)	pvalue	p.adjust	Genes
1	MF	GO:0016491	oxidoreductase activity	289	2015	2.57124e-37	2.35526e-34	MSTRG.11981(SSI2);Zm00001d001820(protochlorophyllide reductase1);Zm00001d001960(flavanone 3-hydroxylase1);Zm00001d002250(-);Zm00001d002434(alternative oxidase3);Zm00001d002436(alternative oxidase2);Zm00001d002610(-);Zm00001d002629(-);Zm00001d002899(-);Zm00001d003086(-);Zm00001d003283(-);Zm00001d003311(-);Zm00001d003524(-);Zm00001d003707(-);Zm00001d003841(-);Zm00001d004443(-);Zm00001d004467(Yucca4…
2	MF	GO:0020037	heme binding	125	584	5.85135e-32	2.67992e-29	Zm00001d002610(-);Zm00001d002629(-);Zm00001d002899(-);Zm00001d003283(-);Zm00001d003707(-);Zm00001d005279(-);Zm00001d005821(-);Zm00001d005822(cytochrome P450 12);Zm00001d005823(-);Zm00001d006193(-);Zm00001d006503(-);Zm00001d006649(-);Zm00001d006933(-);Zm00001d007160(-);Zm00001d007161(-);Zm00001d008173(-);Zm00001d008299(-);Zm00001d008300(-);Zm00001d008381(-);Zm00001d008837(-);Zm00001d008987(-);Zm00…
3	MF	GO:0046906	tetrapyrrole binding	126	627	2.00823e-29	6.1318e-27	Zm00001d001857(-);Zm00001d002610(-);Zm00001d002629(-);Zm00001d002899(-);Zm00001d003283(-);Zm00001d003707(-);Zm00001d005279(-);Zm00001d005821(-);Zm00001d005822(cytochrome P450 12);Zm00001d005823(-);Zm00001d006193(-);Zm00001d006503(-);Zm00001d006649(-);Zm00001d006933(-);Zm00001d007160(-);Zm00001d007161(-);Zm00001d008173(-);Zm00001d008299(-);Zm00001d008300(-);Zm00001d008381(-);Zm00001d008837(-);Zm00…
4	MF	GO:0004497	monooxygenase activity	83	402	1.65087e-20	3.7805e-18	Zm00001d002629(-);Zm00001d003283(-);Zm00001d004467(Yucca4);Zm00001d005439(yucca9);Zm00001d005821(-);Zm00001d005822(cytochrome P450 12);Zm00001d005823(-);Zm00001d006193(-);Zm00001d006503(-);Zm00001d006649(-);Zm00001d008255(Yucca6);Zm00001d008381(-);Zm00001d008837(-);Zm00001d008987(-);Zm00001d011417(-);Zm00001d011420(-);Zm00001d011819(-);Zm00001d012322(-);Zm00001d012326(-);Zm00001d013230(bentazon r…
5	MF	GO:0016705	oxidoreductase activity, acting on paired donors, with incorporation or reduction of molecular oxygen	90	475	1.62444e-19	2.97598e-17	MSTRG.11981(SSI2);Zm00001d001960(flavanone 3-hydroxylase1);Zm00001d002610(-);Zm00001d002629(-);Zm00001d003283(-);Zm00001d004467(Yucca4);Zm00001d005439(yucca9);Zm00001d005821(-);Zm00001d005822(cytochrome P450 12);Zm00001d005823(-);Zm00001d006193(-);Zm00001d006503(-);Zm00001d006649(-);Zm00001d007765(-);Zm00001d008255(Yucca6);Zm00001d008381(-);Zm00001d008837(-);Zm00001d008987(-);Zm00001d011417(-);Zm…
6	MF	GO:0004601	peroxidase activity	55	232	8.86346e-17	1.15985e-14	Zm00001d002899(-);Zm00001d003707(-);Zm00001d005279(-);Zm00001d006933(-);Zm00001d007160(-);Zm00001d007161(-);Zm00001d007421(-);Zm00001d008173(-);Zm00001d008299(-);Zm00001d008300(-);Zm00001d009373(-);Zm00001d010924(-);Zm00001d014123(-);Zm00001d014467(-);Zm00001d016177(-);Zm00001d016185(-);Zm00001d018618(-);Zm00001d018619(-);Zm00001d018620(-);Zm00001d021533(-);Zm00001d021965(-);Zm00001d022280(-);Zm0…
7	MF	GO:0016684	oxidoreductase activity, acting on peroxide as acceptor	55	232	8.86346e-17	1.15985e-14	Zm00001d002899(-);Zm00001d003707(-);Zm00001d005279(-);Zm00001d006933(-);Zm00001d007160(-);Zm00001d007161(-);Zm00001d007421(-);Zm00001d008173(-);Zm00001d008299(-);Zm00001d008300(-);Zm00001d009373(-);Zm00001d010924(-);Zm00001d014123(-);Zm00001d014467(-);Zm00001d016177(-);Zm00001d016185(-);Zm00001d018618(-);Zm00001d018619(-);Zm00001d018620(-);Zm00001d021533(-);Zm00001d021965(-);Zm00001d022280(-);Zm0…
8	MF	GO:0003824	catalytic activity	1103	14256	1.08301e-14	1.21374e-12	MSTRG.11981(SSI2);MSTRG.13962(SPHK1);MSTRG.14702(MCM7);MSTRG.1508(AGP2);MSTRG.16284(CKI1);MSTRG.23056(ROA1);MSTRG.26569(--);MSTRG.27876(TPI);MSTRG.28125(WAKL4);MSTRG.3688(UGT73C6);MSTRG.8908(AGP2);Zm00001d001820(protochlorophyllide reductase1);Zm00001d001835(-);Zm00001d001864(-);Zm00001d001943(-);Zm00001d001944(-);Zm00001d001960(flavanone 3-hydroxylase1);Zm00001d002035(-);Zm00001d002069(-);Zm0000…
9	MF	GO:0016209	antioxidant activity	57	274	1.19254e-14	1.21374e-12	Zm00001d002899(-);Zm00001d003707(-);Zm00001d005279(-);Zm00001d006933(-);Zm00001d007160(-);Zm00001d007161(-);Zm00001d007421(-);Zm00001d008173(-);Zm00001d008299(-);Zm00001d008300(-);Zm00001d009373(-);Zm00001d010924(-);Zm00001d011035(-);Zm00001d014123(-);Zm00001d014467(-);Zm00001d016177(-);Zm00001d016185(-);Zm00001d017240(-);Zm00001d018618(-);Zm00001d018619(-);Zm00001d018620(-);Zm00001d021533(-);Zm0…
10	MF	GO:0016709	oxidoreductase activity, acting on paired donors, with incorporation or reduction of molecular oxygen, NAD(P)H as one donor, and incorporation of one atom of oxygen	51	233	3.58934e-14	3.28783e-12	Zm00001d003283(-);Zm00001d004467(Yucca4);Zm00001d005439(yucca9);Zm00001d005821(-);Zm00001d005822(cytochrome P450 12);Zm00001d005823(-);Zm00001d006193(-);Zm00001d006649(-);Zm00001d008255(Yucca6);Zm00001d008987(-);Zm00001d012322(-);Zm00001d013230(bentazon resistance1);Zm00001d014134(-);Zm00001d014335(-);Zm00001d015592(-);Zm00001d016471(-);Zm00001d017077(red aleurone1);Zm00001d018649(-);Zm00001d0244…
11	MF	GO:0005506	iron ion binding	77	462	9.43814e-14	7.85939e-12	Zm00001d002610(-);Zm00001d002629(-);Zm00001d003283(-);Zm00001d005821(-);Zm00001d005822(cytochrome P450 12);Zm00001d005823(-);Zm00001d006193(-);Zm00001d006503(-);Zm00001d006649(-);Zm00001d007765(-);Zm00001d008381(-);Zm00001d008837(-);Zm00001d008987(-);Zm00001d011417(-);Zm00001d011420(-);Zm00001d011819(-);Zm00001d012322(-);Zm00001d012326(-);Zm00001d013053(-);Zm00001d013230(bentazon resistance1);Zm0…
12	MF	GO:0046872	metal ion binding	318	3262	6.89978e-13	5.26683e-11	Zm00001d001960(flavanone 3-hydroxylase1);Zm00001d002250(-);Zm00001d002295(-);Zm00001d002434(alternative oxidase3);Zm00001d002436(alternative oxidase2);Zm00001d002610(-);Zm00001d002629(-);Zm00001d002899(-);Zm00001d003283(-);Zm00001d003311(-);Zm00001d003707(-);Zm00001d004208(-);Zm00001d004413(-);Zm00001d004443(-);Zm00001d004484(-);Zm00001d004509(-);Zm00001d004931(-);Zm00001d005279(-);Zm00001d005423…
13	MF	GO:0043169	cation binding	319	3303	2.03262e-12	1.43221e-10	Zm00001d001960(flavanone 3-hydroxylase1);Zm00001d002250(-);Zm00001d002295(-);Zm00001d002434(alternative oxidase3);Zm00001d002436(alternative oxidase2);Zm00001d002610(-);Zm00001d002629(-);Zm00001d002899(-);Zm00001d003283(-);Zm00001d003311(-);Zm00001d003707(-);Zm00001d004208(-);Zm00001d004413(-);Zm00001d004443(-);Zm00001d004484(-);Zm00001d004509(-);Zm00001d004931(-);Zm00001d005279(-);Zm00001d005423…
14	MF	GO:0043621	protein self-association	17	42	5.09667e-10	3.33468e-08	Zm00001d003554(-);Zm00001d007271(-);Zm00001d008841(heat shock protein18c);Zm00001d018229(-);Zm00001d018298(-);Zm00001d025508(-);Zm00001d028408(heat shock protein26);Zm00001d028555(-);Zm00001d028557(-);Zm00001d028561(-);Zm00001d039566(heat shock protein18f);Zm00001d039933(-);Zm00001d044728(-);Zm00001d047542(-);Zm00001d047548(18 kda heat shock protein18a);Zm00001d047553(HSP18);Zm00001d047841(-)
15	MF	GO:0010333	terpene synthase activity	17	46	2.70737e-09	1.6533e-07	Zm00001d004484(-);Zm00001d004509(-);Zm00001d014134(-);Zm00001d024207(TPS6);Zm00001d024208(-);Zm00001d024210(terpene synthase11);Zm00001d024211(-);Zm00001d024478(terpene synthase4);Zm00001d024514(-);Zm00001d029195(terpene synthase8);Zm00001d029648(copalyl diphosphate synthase2);Zm00001d032858(kaurene synthase1);Zm00001d032961(anther ear1);Zm00001d035682(-);Zm00001d041082(kaurene synthase4);Zm00001…
16	MF	GO:0016757	transferase activity, transferring glycosyl groups	115	985	3.29257e-09	1.88499e-07	MSTRG.3688(UGT73C6);Zm00001d002409(-);Zm00001d002412(-);Zm00001d002707(-);Zm00001d002984(-);Zm00001d003676(-);Zm00001d004366(-);Zm00001d004915(-);Zm00001d005456(-);Zm00001d005690(-);Zm00001d006397(-);Zm00001d007973(-);Zm00001d008494(-);Zm00001d008496(-);Zm00001d008600(-);Zm00001d008764(-);Zm00001d008795(-);Zm00001d010689(-);Zm00001d010755(trehalose-6-phosphate synthase1);Zm00001d011838(-);Zm00001…
17	MF	GO:0022857	transmembrane transporter activity	169	1635	6.96054e-09	3.75051e-07	Zm00001d001817(-);Zm00001d002378(-);Zm00001d002738(-);Zm00001d003006(plasma membrane intrinsic protein2);Zm00001d003208(-);Zm00001d003403(-);Zm00001d003471(-);Zm00001d003555(-);Zm00001d003859(-);Zm00001d003861(-);Zm00001d004055(-);Zm00001d004633(-);Zm00001d005018(-);Zm00001d005410(-);Zm00001d005782(-);Zm00001d005783(-);Zm00001d007365(sugars will eventually be exported transporter14a);Zm00001d0087…
18	MF	GO:0016798	hydrolase activity, acting on glycosyl bonds	71	529	1.6467e-08	8.37986e-07	Zm00001d001864(-);Zm00001d001943(-);Zm00001d001944(-);Zm00001d002409(-);Zm00001d002412(-);Zm00001d003191(-);Zm00001d004581(-);Zm00001d008273(-);Zm00001d008952(-);Zm00001d009667(-);Zm00001d010212(-);Zm00001d010911(-);Zm00001d011156(-);Zm00001d012159(-);Zm00001d013032(-);Zm00001d013268(-);Zm00001d013561(-);Zm00001d014489(-);Zm00001d014947(invertase2);Zm00001d015067(-);Zm00001d018159(-);Zm00001d0189…
19	MF	GO:0004553	hydrolase activity, hydrolyzing O-glycosyl compounds	65	469	1.92773e-08	9.29369e-07	Zm00001d001943(-);Zm00001d001944(-);Zm00001d002409(-);Zm00001d002412(-);Zm00001d003191(-);Zm00001d008273(-);Zm00001d008952(-);Zm00001d009667(-);Zm00001d010212(-);Zm00001d010911(-);Zm00001d011156(-);Zm00001d012159(-);Zm00001d013032(-);Zm00001d013268(-);Zm00001d013561(-);Zm00001d014489(-);Zm00001d014947(invertase2);Zm00001d015067(-);Zm00001d018159(-);Zm00001d018965(-);Zm00001d018966(-);Zm00001d0203…
20	MF	GO:0016838	carbon-oxygen lyase activity, acting on phosphates	17	54	4.36438e-08	1.99889e-06	Zm00001d004484(-);Zm00001d004509(-);Zm00001d014134(-);Zm00001d024207(TPS6);Zm00001d024208(-);Zm00001d024210(terpene synthase11);Zm00001d024211(-);Zm00001d024478(terpene synthase4);Zm00001d024514(-);Zm00001d029195(terpene synthase8);Zm00001d029648(copalyl diphosphate synthase2);Zm00001d032858(kaurene synthase1);Zm00001d032961(anther ear1);Zm00001d035682(-);Zm00001d041082(kaurene synthase4);Zm00001…
21	MF	GO:0051213	dioxygenase activity	36	206	1.0621e-07	4.63277e-06	Zm00001d001960(flavanone 3-hydroxylase1);Zm00001d003311(-);Zm00001d007765(-);Zm00001d007876(nine-cis-epoxycarotenoid dioxygenase4);Zm00001d009351(-);Zm00001d011208(-);Zm00001d012712(gibberellin 2-oxidase10);Zm00001d012819(-);Zm00001d013053(-);Zm00001d013725(gibberellin 20-oxidase4);Zm00001d015852(lipoxygenase11);Zm00001d018819(nine-cis-epoxycarotenoid dioxygenase5);Zm00001d020064(-);Zm00001d02006…
22	MF	GO:0080044	quercetin 7-O-glucosyltransferase activity	23	101	1.68831e-07	7.02949e-06	Zm00001d004366(-);Zm00001d005456(-);Zm00001d005690(-);Zm00001d008764(-);Zm00001d008795(-);Zm00001d010689(-);Zm00001d013244(-);Zm00001d017329(-);Zm00001d019256(-);Zm00001d021168(-);Zm00001d021219(-);Zm00001d025036(-);Zm00001d025037(-);Zm00001d037383(UDP-glucosyl transferase1);Zm00001d037721(-);Zm00001d038512(-);Zm00001d042739(-);Zm00001d044106(-);Zm00001d046460(-);Zm00001d052209(-);Zm00001d052492(…
23	MF	GO:0080043	quercetin 3-O-glucosyltransferase activity	23	102	2.04298e-07	8.1364e-06	Zm00001d004366(-);Zm00001d005456(-);Zm00001d005690(-);Zm00001d008764(-);Zm00001d008795(-);Zm00001d010689(-);Zm00001d013244(-);Zm00001d017329(-);Zm00001d019256(-);Zm00001d021168(-);Zm00001d021219(-);Zm00001d025036(-);Zm00001d025037(-);Zm00001d037383(UDP-glucosyl transferase1);Zm00001d037721(-);Zm00001d038512(-);Zm00001d042739(-);Zm00001d044106(-);Zm00001d046460(-);Zm00001d052209(-);Zm00001d052492(…
24	MF	GO:0005215	transporter activity	174	1783	2.23866e-07	8.54422e-06	Zm00001d001817(-);Zm00001d002378(-);Zm00001d002738(-);Zm00001d003006(plasma membrane intrinsic protein2);Zm00001d003208(-);Zm00001d003403(-);Zm00001d003471(-);Zm00001d003555(-);Zm00001d003859(-);Zm00001d003861(-);Zm00001d004055(-);Zm00001d004633(-);Zm00001d005018(-);Zm00001d005410(-);Zm00001d005782(-);Zm00001d005783(-);Zm00001d007365(sugars will eventually be exported transporter14a);Zm00001d0087…
25	MF	GO:0046914	transition metal ion binding	140	1367	2.56988e-07	9.41606e-06	Zm00001d002250(-);Zm00001d002295(-);Zm00001d002610(-);Zm00001d002629(-);Zm00001d003283(-);Zm00001d004208(-);Zm00001d004413(-);Zm00001d004443(-);Zm00001d005423(-);Zm00001d005698(-);Zm00001d005821(-);Zm00001d005822(cytochrome P450 12);Zm00001d005823(-);Zm00001d006193(-);Zm00001d006198(-);Zm00001d006503(-);Zm00001d006649(-);Zm00001d007201(-);Zm00001d007653(-);Zm00001d007765(-);Zm00001d008381(-);Zm00…
26	MF	GO:0005372	water transmembrane transporter activity	12	32	4.97179e-07	1.68672e-05	Zm00001d002738(-);Zm00001d003006(plasma membrane intrinsic protein2);Zm00001d005410(-);Zm00001d011778(tonoplast intrinsic protein2);Zm00001d014285(-);Zm00001d017288(plasma membrane intrinsic protein2);Zm00001d017485(tonoplast intrinsic protein2);Zm00001d019563(plasma membrane intrinsic protein2);Zm00001d019565(plasma membrane intrinsic protein2);Zm00001d020383(plasma membrane intrinsic protein1);…
27	MF	GO:0015250	water channel activity	12	32	4.97179e-07	1.68672e-05	Zm00001d002738(-);Zm00001d003006(plasma membrane intrinsic protein2);Zm00001d005410(-);Zm00001d011778(tonoplast intrinsic protein2);Zm00001d014285(-);Zm00001d017288(plasma membrane intrinsic protein2);Zm00001d017485(tonoplast intrinsic protein2);Zm00001d019563(plasma membrane intrinsic protein2);Zm00001d019565(plasma membrane intrinsic protein2);Zm00001d020383(plasma membrane intrinsic protein1);…
28	MF	GO:0004322	ferroxidase activity	13	38	5.73413e-07	1.75412e-05	Zm00001d007653(-);Zm00001d018064(-);Zm00001d018601(-);Zm00001d023617(-);Zm00001d028797(-);Zm00001d038371(-);Zm00001d038521(-);Zm00001d040248(-);Zm00001d042901(-);Zm00001d042906(-);Zm00001d048759(laccase10);Zm00001d052243(-);Zm00001d052324(-)
29	MF	GO:0016724	oxidoreductase activity, oxidizing metal ions, oxygen as acceptor	13	38	5.73413e-07	1.75412e-05	Zm00001d007653(-);Zm00001d018064(-);Zm00001d018601(-);Zm00001d023617(-);Zm00001d028797(-);Zm00001d038371(-);Zm00001d038521(-);Zm00001d040248(-);Zm00001d042901(-);Zm00001d042906(-);Zm00001d048759(laccase10);Zm00001d052243(-);Zm00001d052324(-)
30	MF	GO:0015267	channel activity	32	184	5.93642e-07	1.75412e-05	Zm00001d002738(-);Zm00001d003006(plasma membrane intrinsic protein2);Zm00001d003555(-);Zm00001d005410(-);Zm00001d005782(-);Zm00001d005783(-);Zm00001d009705(-);Zm00001d011393(-);Zm00001d011473(potassium channel5);Zm00001d011778(tonoplast intrinsic protein2);Zm00001d014285(-);Zm00001d015007(-);Zm00001d017288(plasma membrane intrinsic protein2);Zm00001d017485(tonoplast intrinsic protein2);Zm00001d01…
31	MF	GO:0022803	passive transmembrane transporter activity	32	184	5.93642e-07	1.75412e-05	Zm00001d002738(-);Zm00001d003006(plasma membrane intrinsic protein2);Zm00001d003555(-);Zm00001d005410(-);Zm00001d005782(-);Zm00001d005783(-);Zm00001d009705(-);Zm00001d011393(-);Zm00001d011473(potassium channel5);Zm00001d011778(tonoplast intrinsic protein2);Zm00001d014285(-);Zm00001d015007(-);Zm00001d017288(plasma membrane intrinsic protein2);Zm00001d017485(tonoplast intrinsic protein2);Zm00001d01…
32	MF	GO:0016722	oxidoreductase activity, oxidizing metal ions	14	45	7.9559e-07	2.27738e-05	Zm00001d007653(-);Zm00001d008960(-);Zm00001d018064(-);Zm00001d018601(-);Zm00001d023617(-);Zm00001d028797(-);Zm00001d038371(-);Zm00001d038521(-);Zm00001d040248(-);Zm00001d042901(-);Zm00001d042906(-);Zm00001d048759(laccase10);Zm00001d052243(-);Zm00001d052324(-)
33	MF	GO:0016758	transferase activity, transferring hexosyl groups	79	682	1.33681e-06	3.71066e-05	Zm00001d002409(-);Zm00001d002412(-);Zm00001d002707(-);Zm00001d002984(-);Zm00001d003676(-);Zm00001d004366(-);Zm00001d005456(-);Zm00001d005690(-);Zm00001d006397(-);Zm00001d007973(-);Zm00001d008600(-);Zm00001d008764(-);Zm00001d008795(-);Zm00001d010689(-);Zm00001d010755(trehalose-6-phosphate synthase1);Zm00001d012782(-);Zm00001d012785(-);Zm00001d013244(-);Zm00001d013804(-);Zm00001d016013(-);Zm00001d0…
34	MF	GO:0016829	lyase activity	66	539	1.50296e-06	4.04916e-05	Zm00001d002816(-);Zm00001d004413(-);Zm00001d004484(-);Zm00001d004509(-);Zm00001d005351(-);Zm00001d006853(-);Zm00001d008651(pyruvate decarboxylase2);Zm00001d008700(vanishing tassel2);Zm00001d011156(-);Zm00001d011454(carbonic anhydrase6);Zm00001d012249(-);Zm00001d012252(-);Zm00001d013844(-);Zm00001d014134(-);Zm00001d017276(-);Zm00001d017279(phenylalanine ammonia lyase7);Zm00001d018632(-);Zm00001d01…
35	MF	GO:0052716	hydroquinone:oxygen oxidoreductase activity	8	16	3.13201e-06	8.19692e-05	Zm00001d018064(-);Zm00001d018601(-);Zm00001d023617(-);Zm00001d038371(-);Zm00001d042901(-);Zm00001d042906(-);Zm00001d052243(-);Zm00001d052324(-)
36	MF	GO:0008374	O-acyltransferase activity	25	138	4.63082e-06	0.000117829	Zm00001d002319(-);Zm00001d005383(-);Zm00001d005392(-);Zm00001d007714(-);Zm00001d011735(serine acetyltransferase1);Zm00001d012983(-);Zm00001d015010(-);Zm00001d017918(-);Zm00001d018237(-);Zm00001d021131(-);Zm00001d023225(ferritin homolog2);Zm00001d027810(-);Zm00001d028751(-);Zm00001d032911(-);Zm00001d036688(-);Zm00001d037032(-);Zm00001d037249(-);Zm00001d037250(-);Zm00001d039880(-);Zm00001d040652(po…
37	MF	GO:0016835	carbon-oxygen lyase activity	32	203	5.29171e-06	0.000131006	Zm00001d004413(-);Zm00001d004484(-);Zm00001d004509(-);Zm00001d005351(-);Zm00001d011454(carbonic anhydrase6);Zm00001d014134(-);Zm00001d018969(tryptophan synthase alpha subunit1);Zm00001d024207(TPS6);Zm00001d024208(-);Zm00001d024210(terpene synthase11);Zm00001d024211(-);Zm00001d024478(terpene synthase4);Zm00001d024514(-);Zm00001d024702(orange pericarp2);Zm00001d028554(-);Zm00001d029195(terpene synt…
38	MF	GO:0016747	transferase activity, transferring acyl groups other than amino-acyl groups	68	584	6.0302e-06	0.00014536	Zm00001d002319(-);Zm00001d002370(-);Zm00001d005383(-);Zm00001d005392(-);Zm00001d007403(white pollen1);Zm00001d007714(-);Zm00001d010300(-);Zm00001d011735(serine acetyltransferase1);Zm00001d011979(-);Zm00001d012983(-);Zm00001d013596(GNAT-transcription factor 22);Zm00001d014447(-);Zm00001d014748(-);Zm00001d015010(-);Zm00001d015508(GNAT-transcription factor 24);Zm00001d016550(-);Zm00001d017101(-);Zm0…
39	MF	GO:0051119	sugar transmembrane transporter activity	22	115	6.83686e-06	0.000156804	Zm00001d001817(-);Zm00001d003471(-);Zm00001d007365(sugars will eventually be exported transporter14a);Zm00001d009071(sugars will eventually be exported transporter17b);Zm00001d016919(-);Zm00001d020071(-);Zm00001d023673(sugars will eventually be exported transporter13b);Zm00001d023677(sugars will eventually be exported transporter13a);Zm00001d023941(-);Zm00001d025572(-);Zm00001d025834(-);Zm00001d0…
40	MF	GO:0022838	substrate-specific channel activity	28	168	6.84735e-06	0.000156804	Zm00001d002738(-);Zm00001d003006(plasma membrane intrinsic protein2);Zm00001d003555(-);Zm00001d005410(-);Zm00001d005782(-);Zm00001d005783(-);Zm00001d009705(-);Zm00001d011393(-);Zm00001d011473(potassium channel5);Zm00001d011778(tonoplast intrinsic protein2);Zm00001d014285(-);Zm00001d015007(-);Zm00001d017288(plasma membrane intrinsic protein2);Zm00001d017485(tonoplast intrinsic protein2);Zm00001d01…
41	MF	GO:0016682	oxidoreductase activity, acting on diphenols and related substances as donors, oxygen as acceptor	10	28	7.5373e-06	0.000168394	Zm00001d002434(alternative oxidase3);Zm00001d002436(alternative oxidase2);Zm00001d018064(-);Zm00001d018601(-);Zm00001d023617(-);Zm00001d038371(-);Zm00001d042901(-);Zm00001d042906(-);Zm00001d052243(-);Zm00001d052324(-)
42	MF	GO:0004364	glutathione transferase activity	17	76	8.65466e-06	0.000188754	Zm00001d010870(glutathione transferase15);Zm00001d018220(glutathione transferase24);Zm00001d024839(glutathione S-transferase2);Zm00001d027541(glutathione transferase9);Zm00001d029696(glutathione transferase34);Zm00001d029699(glutathione transferase42);Zm00001d029702(-);Zm00001d029706(glutathione transferase39);Zm00001d029707(glutathione transferase38);Zm00001d029708(glutathione transferase30);Zm0…
43	MF	GO:0015144	carbohydrate transmembrane transporter activity	22	119	1.21063e-05	0.000252031	Zm00001d001817(-);Zm00001d003471(-);Zm00001d007365(sugars will eventually be exported transporter14a);Zm00001d009071(sugars will eventually be exported transporter17b);Zm00001d016919(-);Zm00001d020071(-);Zm00001d023673(sugars will eventually be exported transporter13b);Zm00001d023677(sugars will eventually be exported transporter13a);Zm00001d023941(-);Zm00001d025572(-);Zm00001d025834(-);Zm00001d0…
44	MF	GO:1901476	carbohydrate transporter activity	22	119	1.21063e-05	0.000252031	Zm00001d001817(-);Zm00001d003471(-);Zm00001d007365(sugars will eventually be exported transporter14a);Zm00001d009071(sugars will eventually be exported transporter17b);Zm00001d016919(-);Zm00001d020071(-);Zm00001d023673(sugars will eventually be exported transporter13b);Zm00001d023677(sugars will eventually be exported transporter13a);Zm00001d023941(-);Zm00001d025572(-);Zm00001d025834(-);Zm00001d0…
45	MF	GO:0005507	copper ion binding	18	86	1.27087e-05	0.000258693	Zm00001d004413(-);Zm00001d007653(-);Zm00001d008960(-);Zm00001d016198(glutamate-oxaloacetic transaminase3);Zm00001d018064(-);Zm00001d018601(-);Zm00001d023617(-);Zm00001d028797(-);Zm00001d038218(-);Zm00001d038371(-);Zm00001d038521(-);Zm00001d040248(-);Zm00001d042901(-);Zm00001d042906(-);Zm00001d048759(laccase10);Zm00001d052040(-);Zm00001d052243(-);Zm00001d052324(-)
46	MF	GO:0004568	chitinase activity	11	36	1.47044e-05	0.000292809	Zm00001d003191(-);Zm00001d010911(-);Zm00001d018965(-);Zm00001d018966(-);Zm00001d036366(GRMZM2G145518);Zm00001d037656(-);Zm00001d042179(-);Zm00001d042769(-);Zm00001d043988(chitinase chem5);Zm00001d048903(-);Zm00001d049226(-)
47	MF	GO:0071949	FAD binding	16	76	3.52109e-05	0.000686239	Zm00001d012641(cytokinin oxidase4b);Zm00001d013823(-);Zm00001d016841(-);Zm00001d016842(-);Zm00001d018206(-);Zm00001d022215(-);Zm00001d032664(cytokinin oxidase6);Zm00001d037008(-);Zm00001d039520(cytokinin oxidase1);Zm00001d043293(cytokinin oxidase 4);Zm00001d046318(-);Zm00001d047124(-);Zm00001d048416(-);Zm00001d048417(-);Zm00001d049169(-);Zm00001d053579(cytokinin oxidase8b)
48	MF	GO:0016679	oxidoreductase activity, acting on diphenols and related substances as donors	11	41	5.66922e-05	0.00108188	Zm00001d002434(alternative oxidase3);Zm00001d002436(alternative oxidase2);Zm00001d018064(-);Zm00001d018601(-);Zm00001d023617(-);Zm00001d038371(-);Zm00001d042901(-);Zm00001d042906(-);Zm00001d052243(-);Zm00001d052324(-);Zm00001d053432(iron-sulfur protein2)
49	MF	GO:0016413	O-acetyltransferase activity	16	81	7.95404e-05	0.00148692	Zm00001d011735(serine acetyltransferase1);Zm00001d012983(-);Zm00001d015010(-);Zm00001d017918(-);Zm00001d018237(-);Zm00001d023225(ferritin homolog2);Zm00001d028751(-);Zm00001d032911(-);Zm00001d036688(-);Zm00001d037032(-);Zm00001d037249(-);Zm00001d037250(-);Zm00001d040652(powdery mildew resistant protein5);Zm00001d044031(-);Zm00001d044784(-);Zm00001d048608(-)
50	MF	GO:0022891	substrate-specific transmembrane transporter activity	109	1137	9.16393e-05	0.00166324	Zm00001d001817(-);Zm00001d002378(-);Zm00001d002738(-);Zm00001d003006(plasma membrane intrinsic protein2);Zm00001d003208(-);Zm00001d003403(-);Zm00001d003471(-);Zm00001d003555(-);Zm00001d003859(-);Zm00001d003861(-);Zm00001d004633(-);Zm00001d005410(-);Zm00001d005782(-);Zm00001d005783(-);Zm00001d007365(sugars will eventually be exported transporter14a);Zm00001d008911(-);Zm00001d009071(sugars will eve…
51	MF	GO:0043167	ion binding	562	7372	9.26041e-05	0.00166324	Zm00001d001960(flavanone 3-hydroxylase1);Zm00001d002168(-);Zm00001d002198(-);Zm00001d002199(-);Zm00001d002250(-);Zm00001d002295(-);Zm00001d002313(-);Zm00001d002434(alternative oxidase3);Zm00001d002436(alternative oxidase2);Zm00001d002610(-);Zm00001d002629(-);Zm00001d002712(-);Zm00001d002776(-);Zm00001d002802(-);Zm00001d002835(-);Zm00001d002899(-);Zm00001d002940(-);Zm00001d002979(-);Zm00001d003283…
52	MF	GO:0016746	transferase activity, transferring acyl groups	70	665	0.000116542	0.00205293	Zm00001d002319(-);Zm00001d002370(-);Zm00001d003848(-);Zm00001d005383(-);Zm00001d005392(-);Zm00001d007403(white pollen1);Zm00001d007714(-);Zm00001d010300(-);Zm00001d011735(serine acetyltransferase1);Zm00001d011979(-);Zm00001d012983(-);Zm00001d013596(GNAT-transcription factor 22);Zm00001d014447(-);Zm00001d014748(-);Zm00001d015010(-);Zm00001d015508(GNAT-transcription factor 24);Zm00001d016550(-);Zm0…
53	MF	GO:0008194	UDP-glycosyltransferase activity	51	455	0.000216318	0.00373863	Zm00001d002707(-);Zm00001d003676(-);Zm00001d004366(-);Zm00001d005456(-);Zm00001d005690(-);Zm00001d006397(-);Zm00001d008600(-);Zm00001d008764(-);Zm00001d008795(-);Zm00001d010689(-);Zm00001d010755(trehalose-6-phosphate synthase1);Zm00001d012782(-);Zm00001d012785(-);Zm00001d013244(-);Zm00001d014721(-);Zm00001d016013(-);Zm00001d016103(-);Zm00001d016518(-);Zm00001d017329(-);Zm00001d019256(-);Zm00001d0…
54	MF	GO:0035251	UDP-glucosyltransferase activity	30	224	0.000224083	0.00380111	Zm00001d003676(-);Zm00001d004366(-);Zm00001d005456(-);Zm00001d005690(-);Zm00001d008764(-);Zm00001d008795(-);Zm00001d010689(-);Zm00001d010755(trehalose-6-phosphate synthase1);Zm00001d013244(-);Zm00001d017329(-);Zm00001d019256(-);Zm00001d021168(-);Zm00001d021219(-);Zm00001d021731(-);Zm00001d025036(-);Zm00001d025037(-);Zm00001d032776(cellulose synthase10);Zm00001d032909(-);Zm00001d037383(UDP-glucosy…
55	MF	GO:0008987	quinolinate synthetase A activity	3	3	0.000299206	0.00476337	Zm00001d040599(-);Zm00001d041076(-);Zm00001d041077(-)
56	MF	GO:0005355	glucose transmembrane transporter activity	14	73	0.00030161	0.00476337	Zm00001d001817(-);Zm00001d003471(-);Zm00001d016919(-);Zm00001d020071(-);Zm00001d023941(-);Zm00001d025572(-);Zm00001d025834(-);Zm00001d028144(-);Zm00001d028151(-);Zm00001d028230(-);Zm00001d029645(-);Zm00001d048178(-);Zm00001d048776(-);Zm00001d050860(-)
57	MF	GO:0015145	monosaccharide transmembrane transporter activity	14	73	0.00030161	0.00476337	Zm00001d001817(-);Zm00001d003471(-);Zm00001d016919(-);Zm00001d020071(-);Zm00001d023941(-);Zm00001d025572(-);Zm00001d025834(-);Zm00001d028144(-);Zm00001d028151(-);Zm00001d028230(-);Zm00001d029645(-);Zm00001d048178(-);Zm00001d048776(-);Zm00001d050860(-)
58	MF	GO:0015149	hexose transmembrane transporter activity	14	73	0.00030161	0.00476337	Zm00001d001817(-);Zm00001d003471(-);Zm00001d016919(-);Zm00001d020071(-);Zm00001d023941(-);Zm00001d025572(-);Zm00001d025834(-);Zm00001d028144(-);Zm00001d028151(-);Zm00001d028230(-);Zm00001d029645(-);Zm00001d048178(-);Zm00001d048776(-);Zm00001d050860(-)
59	MF	GO:0016765	transferase activity, transferring alkyl or aryl (other than methyl) groups	25	182	0.000491703	0.0076339	Zm00001d003994(-);Zm00001d008370(geranylgeranyl pyrophosphate synthase3);Zm00001d009431(farnesyl pyrophosphate synthase1);Zm00001d010870(glutathione transferase15);Zm00001d012394(phytoene synthase2);Zm00001d013844(-);Zm00001d018220(glutathione transferase24);Zm00001d021929(geranylgeranyl pyrophosphate synthase2);Zm00001d022181(-);Zm00001d024839(glutathione S-transferase2);Zm00001d027541(glutathio…
60	MF	GO:0008107	galactoside 2-alpha-L-fucosyltransferase activity	7	23	0.000560973	0.00842379	Zm00001d007973(-);Zm00001d018701(-);Zm00001d020721(-);Zm00001d025547(-);Zm00001d044934(-);Zm00001d044937(-);Zm00001d052168(-)
61	MF	GO:0031127	alpha-(1,2)-fucosyltransferase activity	7	23	0.000560973	0.00842379	Zm00001d007973(-);Zm00001d018701(-);Zm00001d020721(-);Zm00001d025547(-);Zm00001d044934(-);Zm00001d044937(-);Zm00001d052168(-)
62	MF	GO:0046527	glucosyltransferase activity	31	248	0.00059824	0.00883851	Zm00001d003676(-);Zm00001d004366(-);Zm00001d005456(-);Zm00001d005690(-);Zm00001d008764(-);Zm00001d008795(-);Zm00001d010689(-);Zm00001d010755(trehalose-6-phosphate synthase1);Zm00001d013244(-);Zm00001d017329(-);Zm00001d019256(-);Zm00001d021168(-);Zm00001d021219(-);Zm00001d021731(-);Zm00001d025036(-);Zm00001d025037(-);Zm00001d032776(cellulose synthase10);Zm00001d032909(-);Zm00001d037383(UDP-glucosy…
63	MF	GO:0016701	oxidoreductase activity, acting on single donors with incorporation of molecular oxygen	14	78	0.000610615	0.00887814	Zm00001d007876(nine-cis-epoxycarotenoid dioxygenase4);Zm00001d011819(-);Zm00001d015852(lipoxygenase11);Zm00001d018819(nine-cis-epoxycarotenoid dioxygenase5);Zm00001d020064(-);Zm00001d020069(-);Zm00001d031127(-);Zm00001d031267(-);Zm00001d031449(lipoxygenase13);Zm00001d033222(viviparous14);Zm00001d039166(-);Zm00001d039533(-);Zm00001d043442(carotenoid cleavage dioxygenase8);Zm00001d051556(nine-cis-e…
64	MF	GO:0048037	cofactor binding	68	682	0.000661598	0.00946912	Zm00001d004413(-);Zm00001d004467(Yucca4);Zm00001d004750(-);Zm00001d005251(-);Zm00001d005439(yucca9);Zm00001d007462(-);Zm00001d008255(Yucca6);Zm00001d008331(-);Zm00001d008651(pyruvate decarboxylase2);Zm00001d008883(-);Zm00001d010190(glutamate-oxaloacetate transaminase5);Zm00001d011097(-);Zm00001d011845(-);Zm00001d012641(cytokinin oxidase4b);Zm00001d013823(-);Zm00001d013844(-);Zm00001d014258(alanin…
65	MF	GO:0022892	substrate-specific transporter activity	115	1288	0.000912663	0.0127181	Zm00001d001817(-);Zm00001d002378(-);Zm00001d002738(-);Zm00001d003006(plasma membrane intrinsic protein2);Zm00001d003208(-);Zm00001d003403(-);Zm00001d003471(-);Zm00001d003555(-);Zm00001d003859(-);Zm00001d003861(-);Zm00001d004633(-);Zm00001d005410(-);Zm00001d005782(-);Zm00001d005783(-);Zm00001d007365(sugars will eventually be exported transporter14a);Zm00001d008911(-);Zm00001d009071(sugars will eve…
66	MF	GO:0008422	beta-glucosidase activity	10	47	0.000925984	0.0127181	Zm00001d012159(-);Zm00001d013268(-);Zm00001d014489(-);Zm00001d021119(-);Zm00001d028199(-);Zm00001d038272(-);Zm00001d041168(-);Zm00001d041173(-);Zm00001d048099(-);Zm00001d053982(-)
67	MF	GO:0050660	flavin adenine dinucleotide binding	25	190	0.000930251	0.0127181	Zm00001d004467(Yucca4);Zm00001d005439(yucca9);Zm00001d008255(Yucca6);Zm00001d012641(cytokinin oxidase4b);Zm00001d013823(-);Zm00001d016841(-);Zm00001d016842(-);Zm00001d018206(-);Zm00001d018649(-);Zm00001d022215(-);Zm00001d024412(-);Zm00001d025005(Yucca2);Zm00001d027286(-);Zm00001d032664(cytokinin oxidase6);Zm00001d037008(-);Zm00001d037322(-);Zm00001d039520(cytokinin oxidase1);Zm00001d043293(cytoki…
68	MF	GO:0030246	carbohydrate binding	37	322	0.000949699	0.012793	Zm00001d002979(-);Zm00001d003436(-);Zm00001d004078(-);Zm00001d004524(-);Zm00001d007745(-);Zm00001d007765(-);Zm00001d008273(-);Zm00001d008952(-);Zm00001d010169(-);Zm00001d010212(-);Zm00001d010442(-);Zm00001d011832(-);Zm00001d013053(-);Zm00001d016934(-);Zm00001d019411(-);Zm00001d019413(-);Zm00001d021434(-);Zm00001d021726(-);Zm00001d021896(-);Zm00001d021897(-);Zm00001d025065(-);Zm00001d026605(-);Zm0…
69	MF	GO:0000287	magnesium ion binding	23	171	0.00108193	0.0142652	Zm00001d004484(-);Zm00001d004509(-);Zm00001d008651(pyruvate decarboxylase2);Zm00001d010171(-);Zm00001d022579(-);Zm00001d024207(TPS6);Zm00001d024208(-);Zm00001d024210(terpene synthase11);Zm00001d024211(-);Zm00001d024478(terpene synthase4);Zm00001d024514(-);Zm00001d026619(-);Zm00001d028554(-);Zm00001d029195(terpene synthase8);Zm00001d029648(copalyl diphosphate synthase2);Zm00001d032858(kaurene synt…
70	MF	GO:0004024	alcohol dehydrogenase activity, zinc-dependent	4	8	0.00112431	0.0142652	Zm00001d027996(-);Zm00001d030347(-);Zm00001d030348(-);Zm00001d033931(alcohol dehydrogenase1)
71	MF	GO:0051903	S-(hydroxymethyl)glutathione dehydrogenase activity	4	8	0.00112431	0.0142652	Zm00001d027996(-);Zm00001d030347(-);Zm00001d030348(-);Zm00001d033931(alcohol dehydrogenase1)
72	MF	GO:0015112	nitrate transmembrane transporter activity	6	19	0.00113114	0.0142652	Zm00001d011679(-);Zm00001d017095(-);Zm00001d029932(nitrate transporter/peptide transporter family2);Zm00001d044504(-);Zm00001d054057(-);Zm00001d054060(-)
73	MF	GO:0080019	fatty-acyl-CoA reductase (alcohol-forming) activity	3	4	0.00113685	0.0142652	Zm00001d019850(-);Zm00001d031959(-);Zm00001d048337(-)
74	MF	GO:0050662	coenzyme binding	50	481	0.00135459	0.0167676	Zm00001d004467(Yucca4);Zm00001d005251(-);Zm00001d005439(yucca9);Zm00001d008255(Yucca6);Zm00001d008331(-);Zm00001d008651(pyruvate decarboxylase2);Zm00001d008883(-);Zm00001d011097(-);Zm00001d011845(-);Zm00001d012641(cytokinin oxidase4b);Zm00001d013823(-);Zm00001d016550(-);Zm00001d016841(-);Zm00001d016842(-);Zm00001d017121(glyceraldehyde-3-phosphate dehydrogenase4);Zm00001d018206(-);Zm00001d018649(-…
75	MF	GO:0005351	sugar:proton symporter activity	14	87	0.00183961	0.0221722	Zm00001d001817(-);Zm00001d003471(-);Zm00001d016919(-);Zm00001d020071(-);Zm00001d023941(-);Zm00001d025572(-);Zm00001d025834(-);Zm00001d028144(-);Zm00001d028151(-);Zm00001d028230(-);Zm00001d029645(-);Zm00001d048178(-);Zm00001d048776(-);Zm00001d050860(-)
76	MF	GO:0005402	cation:sugar symporter activity	14	87	0.00183961	0.0221722	Zm00001d001817(-);Zm00001d003471(-);Zm00001d016919(-);Zm00001d020071(-);Zm00001d023941(-);Zm00001d025572(-);Zm00001d025834(-);Zm00001d028144(-);Zm00001d028151(-);Zm00001d028230(-);Zm00001d029645(-);Zm00001d048178(-);Zm00001d048776(-);Zm00001d050860(-)
77	MF	GO:0004022	alcohol dehydrogenase (NAD) activity	4	9	0.00191667	0.0227635	Zm00001d027996(-);Zm00001d030347(-);Zm00001d030348(-);Zm00001d033931(alcohol dehydrogenase1)
78	MF	GO:0016702	oxidoreductase activity, acting on single donors with incorporation of molecular oxygen, incorporation of two atoms of oxygen	12	69	0.00193838	0.0227635	Zm00001d007876(nine-cis-epoxycarotenoid dioxygenase4);Zm00001d015852(lipoxygenase11);Zm00001d018819(nine-cis-epoxycarotenoid dioxygenase5);Zm00001d020064(-);Zm00001d020069(-);Zm00001d031127(-);Zm00001d031449(lipoxygenase13);Zm00001d033222(viviparous14);Zm00001d039166(-);Zm00001d039533(-);Zm00001d043442(carotenoid cleavage dioxygenase8);Zm00001d051556(nine-cis-epoxycarotenoid dioxygenase6)
79	MF	GO:0015295	solute:proton symporter activity	21	159	0.00218471	0.0253316	Zm00001d001817(-);Zm00001d003208(-);Zm00001d003471(-);Zm00001d012138(-);Zm00001d012953(-);Zm00001d014060(-);Zm00001d016919(-);Zm00001d020071(-);Zm00001d023941(-);Zm00001d025572(-);Zm00001d025834(-);Zm00001d028144(-);Zm00001d028151(-);Zm00001d028230(-);Zm00001d029645(-);Zm00001d030234(-);Zm00001d034674(-);Zm00001d038185(-);Zm00001d048178(-);Zm00001d048776(-);Zm00001d050860(-)
80	MF	GO:0004089	carbonate dehydratase activity	5	15	0.00227208	0.0260154	Zm00001d011454(carbonic anhydrase6);Zm00001d031778(-);Zm00001d031779(-);Zm00001d044096(carbonic anhydrase3);Zm00001d044099(carbonic anhydrase1)
81	MF	GO:0015926	glucosidase activity	11	62	0.00250194	0.0282936	Zm00001d012159(-);Zm00001d013268(-);Zm00001d014489(-);Zm00001d014947(invertase2);Zm00001d021119(-);Zm00001d028199(-);Zm00001d038272(-);Zm00001d041168(-);Zm00001d041173(-);Zm00001d048099(-);Zm00001d053982(-)
82	MF	GO:0045548	phenylalanine ammonia-lyase activity	4	10	0.00302583	0.0333935	Zm00001d017276(-);Zm00001d017279(phenylalanine ammonia lyase7);Zm00001d033286(-);Zm00001d051166(-)
83	MF	GO:0052634	C-19 gibberellin 2-beta-dioxygenase activity	4	10	0.00302583	0.0333935	Zm00001d012712(gibberellin 2-oxidase10);Zm00001d024175(-);Zm00001d037565(gibberellin 2-oxidase1);Zm00001d039394(gibberellin 2-oxidase13)
84	MF	GO:0008417	fucosyltransferase activity	7	30	0.0030852	0.0336433	Zm00001d007973(-);Zm00001d018701(-);Zm00001d020721(-);Zm00001d025547(-);Zm00001d044934(-);Zm00001d044937(-);Zm00001d052168(-)
85	MF	GO:0019139	cytokinin dehydrogenase activity	5	16	0.00312425	0.0336684	Zm00001d012641(cytokinin oxidase4b);Zm00001d032664(cytokinin oxidase6);Zm00001d039520(cytokinin oxidase1);Zm00001d043293(cytokinin oxidase 4);Zm00001d053579(cytokinin oxidase8b)
86	MF	GO:0008378	galactosyltransferase activity	11	65	0.00366803	0.0387917	Zm00001d013804(-);Zm00001d018312(-);Zm00001d026066(-);Zm00001d028931(galactinol synthase1);Zm00001d031300(-);Zm00001d045052(-);Zm00001d047582(galactinol synthase3);Zm00001d050885(-);Zm00001d052077(-);Zm00001d052625(-);Zm00001d052627(-)
87	MF	GO:0008171	O-methyltransferase activity	10	56	0.00368437	0.0387917	Zm00001d004624(-);Zm00001d004687(-);Zm00001d029353(benzoxazinone synthesis12);Zm00001d029356(benzoxazinone synthesis11);Zm00001d029359(benzoxazinone synthesis10);Zm00001d047194(-);Zm00001d048087(-);Zm00001d048625(-);Zm00001d049020(root preferential1);Zm00001d052842(-)
88	MF	GO:0003825	alpha,alpha-trehalose-phosphate synthase (UDP-forming) activity	2	2	0.00447598	0.0432938	Zm00001d010755(trehalose-6-phosphate synthase1);Zm00001d038728(trehalose-6-phosphate synthase12)
89	MF	GO:0009905	ent-copalyl diphosphate synthase activity	2	2	0.00447598	0.0432938	Zm00001d029648(copalyl diphosphate synthase2);Zm00001d032961(anther ear1)
90	MF	GO:0016210	naringenin-chalcone synthase activity	2	2	0.00447598	0.0432938	Zm00001d007403(white pollen1);Zm00001d052673(colorless2)
91	MF	GO:0016621	cinnamoyl-CoA reductase activity	2	2	0.00447598	0.0432938	Zm00001d019669(cinnamoyl CoA reductase2);Zm00001d051938(-)
92	MF	GO:0046429	4-hydroxy-3-methylbut-2-en-1-yl diphosphate synthase activity	2	2	0.00447598	0.0432938	Zm00001d017139(hydroxymethylbutenyl diphosphate synthase1);Zm00001d033896(lemon white1)
93	MF	GO:0052736	beta-glucanase activity	2	2	0.00447598	0.0432938	Zm00001d020339(-);Zm00001d045484(-)
94	MF	GO:0052861	glucan endo-1,3-beta-glucanase activity, C-3 substituted reducing group	2	2	0.00447598	0.0432938	Zm00001d020339(-);Zm00001d045484(-)
95	MF	GO:0004029	aldehyde dehydrogenase (NAD) activity	4	11	0.00450453	0.0432938	Zm00001d011259(-);Zm00001d044339(aldehyde dehydrogenase3);Zm00001d044340(aldehyde dehydrogenase5);Zm00001d051754(aldehyde dehydrogenase2)
96	MF	GO:0004499	N,N-dimethylaniline monooxygenase activity	7	32	0.00453734	0.0432938	Zm00001d004467(Yucca4);Zm00001d005439(yucca9);Zm00001d008255(Yucca6);Zm00001d018649(-);Zm00001d025005(Yucca2);Zm00001d027286(-);Zm00001d037322(-)
97	MF	GO:0016620	oxidoreductase activity, acting on the aldehyde or oxo group of donors, NAD or NADP as acceptor	12	77	0.00494167	0.0466657	Zm00001d011259(-);Zm00001d017121(glyceraldehyde-3-phosphate dehydrogenase4);Zm00001d019669(cinnamoyl CoA reductase2);Zm00001d019850(-);Zm00001d031959(-);Zm00001d038841(putative aldehyde dehydrogenase MIS1);Zm00001d044339(aldehyde dehydrogenase3);Zm00001d044340(aldehyde dehydrogenase5);Zm00001d048337(-);Zm00001d051001(glyceraldehyde-3-phosphate dehydrogenase3);Zm00001d051754(aldehyde dehydrogenase…
98	MF	GO:0010436	carotenoid dioxygenase activity	6	25	0.00522552	0.0488426	Zm00001d007876(nine-cis-epoxycarotenoid dioxygenase4);Zm00001d018819(nine-cis-epoxycarotenoid dioxygenase5);Zm00001d020069(-);Zm00001d033222(viviparous14);Zm00001d043442(carotenoid cleavage dioxygenase8);Zm00001d051556(nine-cis-epoxycarotenoid dioxygenase6)
99	MF	GO:0016645	oxidoreductase activity, acting on the CH-NH group of donors	10	59	0.00542204	0.0494762	Zm00001d011845(-);Zm00001d012641(cytokinin oxidase4b);Zm00001d032664(cytokinin oxidase6);Zm00001d038841(putative aldehyde dehydrogenase MIS1);Zm00001d039520(cytokinin oxidase1);Zm00001d043293(cytokinin oxidase 4);Zm00001d043681(-);Zm00001d047124(-);Zm00001d052079(lysine-ketoglutarate reductase/saccharopine dehydrogenase1);Zm00001d053579(cytokinin oxidase8b)
100	MF	GO:0004970	ionotropic glutamate receptor activity	5	18	0.00547867	0.0494762	Zm00001d005782(-);Zm00001d005783(-);Zm00001d015007(-);Zm00001d020563(-);Zm00001d052064(-)
101	MF	GO:0008066	glutamate receptor activity	5	18	0.00547867	0.0494762	Zm00001d005782(-);Zm00001d005783(-);Zm00001d015007(-);Zm00001d020563(-);Zm00001d052064(-)
102	MF	GO:0016407	acetyltransferase activity	26	228	0.00555302	0.0494762	Zm00001d011735(serine acetyltransferase1);Zm00001d012983(-);Zm00001d013596(GNAT-transcription factor 22);Zm00001d015010(-);Zm00001d015508(GNAT-transcription factor 24);Zm00001d017101(-);Zm00001d017918(-);Zm00001d018237(-);Zm00001d023225(ferritin homolog2);Zm00001d028751(-);Zm00001d032911(-);Zm00001d034417(GNAT-transcription factor 7);Zm00001d034434(-);Zm00001d036688(-);Zm00001d037032(-);Zm00001d0…
103	MF	GO:0015294	solute:cation symporter activity	21	172	0.00556337	0.0494762	Zm00001d001817(-);Zm00001d003208(-);Zm00001d003471(-);Zm00001d012138(-);Zm00001d012953(-);Zm00001d014060(-);Zm00001d016919(-);Zm00001d020071(-);Zm00001d023941(-);Zm00001d025572(-);Zm00001d025834(-);Zm00001d028144(-);Zm00001d028151(-);Zm00001d028230(-);Zm00001d029645(-);Zm00001d030234(-);Zm00001d034674(-);Zm00001d038185(-);Zm00001d048178(-);Zm00001d048776(-);Zm00001d050860(-)
NO.	Type	GO ID	Description	CK-vs-T2 (1518)	All (22533)	pvalue	p.adjust	Genes
1	BP	GO:0055114	oxidation-reduction process	318	2300	4.81416e-38	8.94471e-35	MSTRG.1508(AGP2);MSTRG.8908(AGP2);Zm00001d001820(protochlorophyllide reductase1);Zm00001d001960(flavanone 3-hydroxylase1);Zm00001d002250(-);Zm00001d002434(alternative oxidase3);Zm00001d002436(alternative oxidase2);Zm00001d002610(-);Zm00001d002629(-);Zm00001d002847(-);Zm00001d002899(-);Zm00001d003086(-);Zm00001d003283(-);Zm00001d003311(-);Zm00001d003524(-);Zm00001d003707(-);Zm00001d003841(-);Zm000…
2	BP	GO:0006979	response to oxidative stress	75	347	9.71058e-20	9.02113e-17	Zm00001d002899(-);Zm00001d003554(-);Zm00001d003707(-);Zm00001d005279(-);Zm00001d006416(-);Zm00001d006933(-);Zm00001d007160(-);Zm00001d007161(-);Zm00001d007202(-);Zm00001d007271(-);Zm00001d008173(-);Zm00001d008299(-);Zm00001d008300(-);Zm00001d008841(heat shock protein18c);Zm00001d009373(-);Zm00001d010924(-);Zm00001d014123(-);Zm00001d014467(-);Zm00001d016177(-);Zm00001d016185(-);Zm00001d017199(-);Z…
3	BP	GO:0042744	hydrogen peroxide catabolic process	49	164	1.72194e-19	1.06645e-16	Zm00001d002899(-);Zm00001d003707(-);Zm00001d005279(-);Zm00001d006933(-);Zm00001d007160(-);Zm00001d007161(-);Zm00001d008173(-);Zm00001d008299(-);Zm00001d008300(-);Zm00001d009373(-);Zm00001d010924(-);Zm00001d014123(-);Zm00001d014467(-);Zm00001d016177(-);Zm00001d016185(-);Zm00001d018618(-);Zm00001d018619(-);Zm00001d018620(-);Zm00001d021533(-);Zm00001d021965(-);Zm00001d022280(-);Zm00001d022281(-);Zm0…
4	BP	GO:0042743	hydrogen peroxide metabolic process	49	167	4.03155e-19	1.87265e-16	Zm00001d002899(-);Zm00001d003707(-);Zm00001d005279(-);Zm00001d006933(-);Zm00001d007160(-);Zm00001d007161(-);Zm00001d008173(-);Zm00001d008299(-);Zm00001d008300(-);Zm00001d009373(-);Zm00001d010924(-);Zm00001d014123(-);Zm00001d014467(-);Zm00001d016177(-);Zm00001d016185(-);Zm00001d018618(-);Zm00001d018619(-);Zm00001d018620(-);Zm00001d021533(-);Zm00001d021965(-);Zm00001d022280(-);Zm00001d022281(-);Zm0…
5	BP	GO:0072593	reactive oxygen species metabolic process	52	208	6.89395e-17	2.56179e-14	Zm00001d002899(-);Zm00001d003707(-);Zm00001d005279(-);Zm00001d006933(-);Zm00001d007160(-);Zm00001d007161(-);Zm00001d008173(-);Zm00001d008299(-);Zm00001d008300(-);Zm00001d009373(-);Zm00001d009646(scarecrow-like1);Zm00001d010924(-);Zm00001d014123(-);Zm00001d014467(-);Zm00001d016177(-);Zm00001d016185(-);Zm00001d018206(-);Zm00001d018618(-);Zm00001d018619(-);Zm00001d018620(-);Zm00001d021533(-);Zm00001…
6	BP	GO:0098869	cellular oxidant detoxification	57	278	2.89415e-14	8.80569e-12	Zm00001d002899(-);Zm00001d003707(-);Zm00001d005279(-);Zm00001d006933(-);Zm00001d007160(-);Zm00001d007161(-);Zm00001d007421(-);Zm00001d008173(-);Zm00001d008299(-);Zm00001d008300(-);Zm00001d009373(-);Zm00001d010924(-);Zm00001d011035(-);Zm00001d014123(-);Zm00001d014467(-);Zm00001d016177(-);Zm00001d016185(-);Zm00001d017240(-);Zm00001d018618(-);Zm00001d018619(-);Zm00001d018620(-);Zm00001d021533(-);Zm0…
7	BP	GO:1990748	cellular detoxification	57	279	3.40404e-14	8.80569e-12	Zm00001d002899(-);Zm00001d003707(-);Zm00001d005279(-);Zm00001d006933(-);Zm00001d007160(-);Zm00001d007161(-);Zm00001d007421(-);Zm00001d008173(-);Zm00001d008299(-);Zm00001d008300(-);Zm00001d009373(-);Zm00001d010924(-);Zm00001d011035(-);Zm00001d014123(-);Zm00001d014467(-);Zm00001d016177(-);Zm00001d016185(-);Zm00001d017240(-);Zm00001d018618(-);Zm00001d018619(-);Zm00001d018620(-);Zm00001d021533(-);Zm0…
8	BP	GO:0009636	response to toxic substance	59	296	3.79147e-14	8.80569e-12	Zm00001d002899(-);Zm00001d003707(-);Zm00001d005279(-);Zm00001d006933(-);Zm00001d007160(-);Zm00001d007161(-);Zm00001d007421(-);Zm00001d008173(-);Zm00001d008299(-);Zm00001d008300(-);Zm00001d009373(-);Zm00001d010924(-);Zm00001d011035(-);Zm00001d014123(-);Zm00001d014467(-);Zm00001d016177(-);Zm00001d016185(-);Zm00001d017240(-);Zm00001d018618(-);Zm00001d018619(-);Zm00001d018620(-);Zm00001d021533(-);Zm0…
9	BP	GO:0098754	detoxification	57	282	5.50859e-14	1.13722e-11	Zm00001d002899(-);Zm00001d003707(-);Zm00001d005279(-);Zm00001d006933(-);Zm00001d007160(-);Zm00001d007161(-);Zm00001d007421(-);Zm00001d008173(-);Zm00001d008299(-);Zm00001d008300(-);Zm00001d009373(-);Zm00001d010924(-);Zm00001d011035(-);Zm00001d014123(-);Zm00001d014467(-);Zm00001d016177(-);Zm00001d016185(-);Zm00001d017240(-);Zm00001d018618(-);Zm00001d018619(-);Zm00001d018620(-);Zm00001d021533(-);Zm0…
10	BP	GO:0042221	response to chemical	187	1613	6.79138e-14	1.26184e-11	Zm00001d001865(cytokinin response regulator1);Zm00001d002669(-);Zm00001d002712(-);Zm00001d002899(-);Zm00001d003006(plasma membrane intrinsic protein2);Zm00001d003160(-);Zm00001d003554(-);Zm00001d003707(-);Zm00001d004055(-);Zm00001d005018(-);Zm00001d005279(-);Zm00001d005410(-);Zm00001d005795(-);Zm00001d006036(-);Zm00001d006101(-);Zm00001d006933(-);Zm00001d007131(-);Zm00001d007160(-);Zm00001d007161…
11	BP	GO:0044712	single-organism catabolic process	121	902	1.89101e-13	3.19409e-11	Zm00001d002899(-);Zm00001d003436(-);Zm00001d003707(-);Zm00001d003924(-);Zm00001d004413(-);Zm00001d005279(-);Zm00001d006933(-);Zm00001d007160(-);Zm00001d007161(-);Zm00001d007616(-);Zm00001d007876(nine-cis-epoxycarotenoid dioxygenase4);Zm00001d008173(-);Zm00001d008214(-);Zm00001d008299(-);Zm00001d008300(-);Zm00001d009373(-);Zm00001d010375(-);Zm00001d010924(-);Zm00001d011454(carbonic anhydrase6);Zm0…
12	BP	GO:0019748	secondary metabolic process	33	114	3.74851e-13	5.80395e-11	Zm00001d004443(-);Zm00001d012100(-);Zm00001d012322(-);Zm00001d013230(bentazon resistance1);Zm00001d014134(-);Zm00001d014447(-);Zm00001d014739(-);Zm00001d016471(-);Zm00001d017276(-);Zm00001d017279(phenylalanine ammonia lyase7);Zm00001d018064(-);Zm00001d018601(-);Zm00001d019850(-);Zm00001d023617(-);Zm00001d029648(copalyl diphosphate synthase2);Zm00001d030172(-);Zm00001d031959(-);Zm00001d032858(kaur…
13	BP	GO:0042542	response to hydrogen peroxide	19	40	1.65153e-12	2.36042e-10	Zm00001d003554(-);Zm00001d007271(-);Zm00001d008841(heat shock protein18c);Zm00001d018298(-);Zm00001d025508(-);Zm00001d027511(catalase2);Zm00001d028555(-);Zm00001d028557(-);Zm00001d028561(-);Zm00001d028814(-);Zm00001d028815(pathogenesis-related protein7);Zm00001d039566(heat shock protein18f);Zm00001d039933(-);Zm00001d044728(-);Zm00001d047542(-);Zm00001d047548(18 kda heat shock protein18a);Zm00001d…
14	BP	GO:0071554	cell wall organization or biogenesis	83	556	5.97441e-12	7.92889e-10	Zm00001d001779(-);Zm00001d002409(-);Zm00001d002412(-);Zm00001d003191(-);Zm00001d003676(-);Zm00001d006009(-);Zm00001d007213(-);Zm00001d007327(-);Zm00001d007973(-);Zm00001d009567(-);Zm00001d009667(-);Zm00001d010755(trehalose-6-phosphate synthase1);Zm00001d010911(-);Zm00001d011156(-);Zm00001d012766(-);Zm00001d013032(-);Zm00001d014721(-);Zm00001d015307(-);Zm00001d016024(-);Zm00001d016518(-);Zm00001d0…
15	BP	GO:0044710	single-organism metabolic process	549	6417	1.04929e-11	1.29972e-09	MSTRG.11981(SSI2);MSTRG.1508(AGP2);MSTRG.27876(TPI);MSTRG.8908(AGP2);Zm00001d001820(protochlorophyllide reductase1);Zm00001d001864(-);Zm00001d001960(flavanone 3-hydroxylase1);Zm00001d002250(-);Zm00001d002308(-);Zm00001d002319(-);Zm00001d002434(alternative oxidase3);Zm00001d002436(alternative oxidase2);Zm00001d002610(-);Zm00001d002629(-);Zm00001d002847(-);Zm00001d002899(-);Zm00001d002940(-);Zm0000…
16	BP	GO:0009698	phenylpropanoid metabolic process	23	70	7.94646e-11	8.93309e-09	Zm00001d004443(-);Zm00001d012100(-);Zm00001d014739(-);Zm00001d016471(-);Zm00001d017276(-);Zm00001d017279(phenylalanine ammonia lyase7);Zm00001d018064(-);Zm00001d018601(-);Zm00001d019850(-);Zm00001d023617(-);Zm00001d031959(-);Zm00001d033286(-);Zm00001d036669(-);Zm00001d038371(-);Zm00001d042901(-);Zm00001d042906(-);Zm00001d043174(GRMZM2G138074);Zm00001d045043(-);Zm00001d048337(-);Zm00001d051166(-);…
17	BP	GO:0055085	transmembrane transport	188	1759	8.17344e-11	8.93309e-09	Zm00001d001817(-);Zm00001d002378(-);Zm00001d002738(-);Zm00001d002974(-);Zm00001d003006(plasma membrane intrinsic protein2);Zm00001d003208(-);Zm00001d003403(-);Zm00001d003471(-);Zm00001d003555(-);Zm00001d003859(-);Zm00001d003861(-);Zm00001d004055(-);Zm00001d004633(-);Zm00001d005002(-);Zm00001d005018(-);Zm00001d005410(-);Zm00001d005513(-);Zm00001d005782(-);Zm00001d005783(-);Zm00001d007365(sugars wi…
18	BP	GO:0051259	protein oligomerization	17	39	1.3642e-10	1.40816e-08	Zm00001d003006(plasma membrane intrinsic protein2);Zm00001d003554(-);Zm00001d007271(-);Zm00001d008841(heat shock protein18c);Zm00001d018298(-);Zm00001d019563(plasma membrane intrinsic protein2);Zm00001d025508(-);Zm00001d028555(-);Zm00001d028557(-);Zm00001d028561(-);Zm00001d039566(heat shock protein18f);Zm00001d039933(-);Zm00001d044728(-);Zm00001d047542(-);Zm00001d047548(18 kda heat shock protein1…
19	BP	GO:0010411	xyloglucan metabolic process	23	89	1.50174e-08	1.46854e-06	Zm00001d002409(-);Zm00001d002412(-);Zm00001d007973(-);Zm00001d018701(-);Zm00001d020721(-);Zm00001d023398(-);Zm00001d023399(-);Zm00001d023417(-);Zm00001d023418(-);Zm00001d024071(-);Zm00001d024386(xyloglucan endo-transglycosylase/hydrolase1);Zm00001d025547(-);Zm00001d026066(-);Zm00001d026251(-);Zm00001d028874(-);Zm00001d044934(-);Zm00001d044937(-);Zm00001d046007(-);Zm00001d047964(-);Zm00001d048608(…
20	BP	GO:0044036	cell wall macromolecule metabolic process	38	215	4.06196e-08	3.77356e-06	Zm00001d002409(-);Zm00001d002412(-);Zm00001d003191(-);Zm00001d007213(-);Zm00001d007327(-);Zm00001d007973(-);Zm00001d010911(-);Zm00001d015307(-);Zm00001d018701(-);Zm00001d018965(-);Zm00001d020721(-);Zm00001d022081(-);Zm00001d023398(-);Zm00001d023399(-);Zm00001d023417(-);Zm00001d023418(-);Zm00001d024071(-);Zm00001d024386(xyloglucan endo-transglycosylase/hydrolase1);Zm00001d025547(-);Zm00001d026066(…
21	BP	GO:0071555	cell wall organization	55	377	5.00944e-08	4.43216e-06	Zm00001d001779(-);Zm00001d002409(-);Zm00001d002412(-);Zm00001d003676(-);Zm00001d007973(-);Zm00001d009667(-);Zm00001d011156(-);Zm00001d012766(-);Zm00001d013032(-);Zm00001d014721(-);Zm00001d016024(-);Zm00001d016518(-);Zm00001d018701(-);Zm00001d020721(-);Zm00001d021731(-);Zm00001d022081(-);Zm00001d024071(-);Zm00001d024308(-);Zm00001d024386(xyloglucan endo-transglycosylase/hydrolase1);Zm00001d025547(…
22	BP	GO:0016114	terpenoid biosynthetic process	24	102	5.27276e-08	4.45309e-06	Zm00001d004509(-);Zm00001d009431(farnesyl pyrophosphate synthase1);Zm00001d012394(phytoene synthase2);Zm00001d012712(gibberellin 2-oxidase10);Zm00001d014134(-);Zm00001d017139(hydroxymethylbutenyl diphosphate synthase1);Zm00001d019060(deoxy xylulose synthase 2);Zm00001d024207(TPS6);Zm00001d024210(terpene synthase11);Zm00001d024478(terpene synthase4);Zm00001d024514(-);Zm00001d029195(terpene synthas…
23	BP	GO:0006721	terpenoid metabolic process	26	118	6.24388e-08	5.04397e-06	Zm00001d004509(-);Zm00001d009431(farnesyl pyrophosphate synthase1);Zm00001d012394(phytoene synthase2);Zm00001d012712(gibberellin 2-oxidase10);Zm00001d014134(-);Zm00001d017139(hydroxymethylbutenyl diphosphate synthase1);Zm00001d019060(deoxy xylulose synthase 2);Zm00001d024175(-);Zm00001d024207(TPS6);Zm00001d024210(terpene synthase11);Zm00001d024478(terpene synthase4);Zm00001d024514(-);Zm00001d0291…
24	BP	GO:0009408	response to heat	29	143	7.70392e-08	5.96412e-06	Zm00001d003554(-);Zm00001d006036(-);Zm00001d007271(-);Zm00001d008841(heat shock protein18c);Zm00001d010529(-);Zm00001d012420(heat shock protein1);Zm00001d015376(-);Zm00001d018298(-);Zm00001d024903(heat shock protein, 90 kDa);Zm00001d025508(-);Zm00001d028408(heat shock protein26);Zm00001d028555(-);Zm00001d028557(-);Zm00001d028561(-);Zm00001d038806(heat-shock protein 101);Zm00001d039566(heat shock …
25	BP	GO:0010383	cell wall polysaccharide metabolic process	33	178	9.72098e-08	7.22463e-06	Zm00001d002409(-);Zm00001d002412(-);Zm00001d007327(-);Zm00001d007973(-);Zm00001d015307(-);Zm00001d018701(-);Zm00001d018965(-);Zm00001d020721(-);Zm00001d022081(-);Zm00001d023398(-);Zm00001d023399(-);Zm00001d023417(-);Zm00001d023418(-);Zm00001d024071(-);Zm00001d024386(xyloglucan endo-transglycosylase/hydrolase1);Zm00001d025547(-);Zm00001d026066(-);Zm00001d026251(-);Zm00001d028874(-);Zm00001d037656(…
26	BP	GO:0045229	external encapsulating structure organization	56	396	1.11252e-07	7.95021e-06	Zm00001d001779(-);Zm00001d002409(-);Zm00001d002412(-);Zm00001d003676(-);Zm00001d007973(-);Zm00001d009667(-);Zm00001d011156(-);Zm00001d012766(-);Zm00001d013032(-);Zm00001d014721(-);Zm00001d016024(-);Zm00001d016518(-);Zm00001d018701(-);Zm00001d020721(-);Zm00001d021731(-);Zm00001d022081(-);Zm00001d024071(-);Zm00001d024308(-);Zm00001d024386(xyloglucan endo-transglycosylase/hydrolase1);Zm00001d025547(…
27	BP	GO:0009056	catabolic process	220	2340	1.29796e-07	8.93189e-06	Zm00001d001835(-);Zm00001d002035(-);Zm00001d002455(-);Zm00001d002899(-);Zm00001d003191(-);Zm00001d003257(-);Zm00001d003311(-);Zm00001d003436(-);Zm00001d003707(-);Zm00001d003924(-);Zm00001d004208(-);Zm00001d004371(-);Zm00001d004413(-);Zm00001d005279(-);Zm00001d005860(-);Zm00001d006525(-);Zm00001d006526(-);Zm00001d006933(-);Zm00001d007160(-);Zm00001d007161(-);Zm00001d007201(-);Zm00001d007202(-);Zm0…
28	BP	GO:0010035	response to inorganic substance	44	282	1.58524e-07	1.05192e-05	Zm00001d001865(cytokinin response regulator1);Zm00001d002669(-);Zm00001d003006(plasma membrane intrinsic protein2);Zm00001d003554(-);Zm00001d005410(-);Zm00001d007271(-);Zm00001d008841(heat shock protein18c);Zm00001d009084(-);Zm00001d011001(-);Zm00001d011679(-);Zm00001d013527(-);Zm00001d014285(-);Zm00001d016198(glutamate-oxaloacetic transaminase3);Zm00001d017095(-);Zm00001d017288(plasma membrane i…
29	BP	GO:0010410	hemicellulose metabolic process	31	165	1.72557e-07	1.10555e-05	Zm00001d002409(-);Zm00001d002412(-);Zm00001d007327(-);Zm00001d007973(-);Zm00001d015307(-);Zm00001d018701(-);Zm00001d018965(-);Zm00001d020721(-);Zm00001d023398(-);Zm00001d023399(-);Zm00001d023417(-);Zm00001d023418(-);Zm00001d024071(-);Zm00001d024386(xyloglucan endo-transglycosylase/hydrolase1);Zm00001d025547(-);Zm00001d026066(-);Zm00001d026251(-);Zm00001d028874(-);Zm00001d037656(-);Zm00001d039946(…
30	BP	GO:0006970	response to osmotic stress	29	150	2.2666e-07	1.40378e-05	MSTRG.35681(--);Zm00001d003554(-);Zm00001d007271(-);Zm00001d008841(heat shock protein18c);Zm00001d009646(scarecrow-like1);Zm00001d013527(-);Zm00001d018298(-);Zm00001d020702(-);Zm00001d025508(-);Zm00001d028230(-);Zm00001d028555(-);Zm00001d028557(-);Zm00001d028561(-);Zm00001d028814(-);Zm00001d028815(pathogenesis-related protein7);Zm00001d028953(-);Zm00001d033300(GRMZM2G043191);Zm00001d036750(-);Zm0…
31	BP	GO:0006720	isoprenoid metabolic process	34	195	2.88333e-07	1.72814e-05	Zm00001d004509(-);Zm00001d007876(nine-cis-epoxycarotenoid dioxygenase4);Zm00001d008370(geranylgeranyl pyrophosphate synthase3);Zm00001d009431(farnesyl pyrophosphate synthase1);Zm00001d012394(phytoene synthase2);Zm00001d012712(gibberellin 2-oxidase10);Zm00001d014134(-);Zm00001d017139(hydroxymethylbutenyl diphosphate synthase1);Zm00001d018819(nine-cis-epoxycarotenoid dioxygenase5);Zm00001d019060(de…
32	BP	GO:0044699	single-organism process	927	12394	4.46569e-07	2.59289e-05	MSTRG.11981(SSI2);MSTRG.13962(SPHK1);MSTRG.1508(AGP2);MSTRG.23056(ROA1);MSTRG.27876(TPI);MSTRG.35681(--);MSTRG.8908(AGP2);Zm00001d001817(-);Zm00001d001820(protochlorophyllide reductase1);Zm00001d001864(-);Zm00001d001865(cytokinin response regulator1);Zm00001d001960(flavanone 3-hydroxylase1);Zm00001d002168(-);Zm00001d002198(-);Zm00001d002199(-);Zm00001d002250(-);Zm00001d002308(-);Zm00001d002319(-)…
33	BP	GO:0009651	response to salt stress	25	123	5.70238e-07	3.21061e-05	Zm00001d003554(-);Zm00001d007271(-);Zm00001d008841(heat shock protein18c);Zm00001d009646(scarecrow-like1);Zm00001d018298(-);Zm00001d020702(-);Zm00001d025508(-);Zm00001d028230(-);Zm00001d028555(-);Zm00001d028557(-);Zm00001d028561(-);Zm00001d028814(-);Zm00001d028815(pathogenesis-related protein7);Zm00001d033300(GRMZM2G043191);Zm00001d036750(-);Zm00001d038841(putative aldehyde dehydrogenase MIS1);Zm…
34	BP	GO:0009808	lignin metabolic process	13	39	8.67543e-07	4.74087e-05	Zm00001d004443(-);Zm00001d016471(-);Zm00001d018064(-);Zm00001d018601(-);Zm00001d023617(-);Zm00001d038371(-);Zm00001d042901(-);Zm00001d042906(-);Zm00001d043174(GRMZM2G138074);Zm00001d045043(-);Zm00001d051938(-);Zm00001d052243(-);Zm00001d052324(-)
35	BP	GO:0006826	iron ion transport	16	61	1.85882e-06	9.86769e-05	Zm00001d007653(-);Zm00001d018064(-);Zm00001d018601(-);Zm00001d023617(-);Zm00001d028797(-);Zm00001d035875(-);Zm00001d038371(-);Zm00001d038521(-);Zm00001d040002(-);Zm00001d040248(-);Zm00001d042901(-);Zm00001d042906(-);Zm00001d046243(-);Zm00001d048759(laccase10);Zm00001d052243(-);Zm00001d052324(-)
36	BP	GO:0008299	isoprenoid biosynthetic process	28	157	1.98018e-06	0.000102199	Zm00001d004509(-);Zm00001d008370(geranylgeranyl pyrophosphate synthase3);Zm00001d009431(farnesyl pyrophosphate synthase1);Zm00001d012394(phytoene synthase2);Zm00001d012712(gibberellin 2-oxidase10);Zm00001d014134(-);Zm00001d017139(hydroxymethylbutenyl diphosphate synthase1);Zm00001d019060(deoxy xylulose synthase 2);Zm00001d021929(geranylgeranyl pyrophosphate synthase2);Zm00001d024207(TPS6);Zm00001…
37	BP	GO:0006952	defense response	62	498	2.15272e-06	0.000108101	Zm00001d002839(-);Zm00001d003757(-);Zm00001d004078(-);Zm00001d004509(-);Zm00001d004524(-);Zm00001d004581(-);Zm00001d004700(-);Zm00001d006054(-);Zm00001d006288(-);Zm00001d007688(-);Zm00001d009296(pathogenesis-related protein1);Zm00001d012080(-);Zm00001d012322(-);Zm00001d013610(-);Zm00001d013945(-);Zm00001d014134(-);Zm00001d014250(ZIM-transcription factor 30);Zm00001d014253(ZIM-transcription factor…
38	BP	GO:0016101	diterpenoid metabolic process	12	36	2.29155e-06	0.000112045	Zm00001d012712(gibberellin 2-oxidase10);Zm00001d014134(-);Zm00001d024175(-);Zm00001d024514(-);Zm00001d029648(copalyl diphosphate synthase2);Zm00001d032858(kaurene synthase1);Zm00001d032961(anther ear1);Zm00001d037565(gibberellin 2-oxidase1);Zm00001d039394(gibberellin 2-oxidase13);Zm00001d041082(kaurene synthase4);Zm00001d048874(-);Zm00001d049957(kaurene synthase6)
39	BP	GO:0046271	phenylpropanoid catabolic process	8	16	3.28741e-06	0.0001527	Zm00001d018064(-);Zm00001d018601(-);Zm00001d023617(-);Zm00001d038371(-);Zm00001d042901(-);Zm00001d042906(-);Zm00001d052243(-);Zm00001d052324(-)
40	BP	GO:0046274	lignin catabolic process	8	16	3.28741e-06	0.0001527	Zm00001d018064(-);Zm00001d018601(-);Zm00001d023617(-);Zm00001d038371(-);Zm00001d042901(-);Zm00001d042906(-);Zm00001d052243(-);Zm00001d052324(-)
41	BP	GO:0044042	glucan metabolic process	42	295	3.5006e-06	0.000158637	MSTRG.1508(AGP2);MSTRG.8908(AGP2);Zm00001d002409(-);Zm00001d002412(-);Zm00001d003676(-);Zm00001d007973(-);Zm00001d008952(-);Zm00001d012159(-);Zm00001d013268(-);Zm00001d015008(-);Zm00001d015067(-);Zm00001d018701(-);Zm00001d020721(-);Zm00001d021731(-);Zm00001d022081(-);Zm00001d023398(-);Zm00001d023399(-);Zm00001d023417(-);Zm00001d023418(-);Zm00001d024071(-);Zm00001d024386(xyloglucan endo-transglyco…
42	BP	GO:0009969	xyloglucan biosynthetic process	13	44	4.03779e-06	0.000176526	Zm00001d007973(-);Zm00001d018701(-);Zm00001d020721(-);Zm00001d023398(-);Zm00001d023399(-);Zm00001d023417(-);Zm00001d023418(-);Zm00001d025547(-);Zm00001d026066(-);Zm00001d028874(-);Zm00001d044934(-);Zm00001d044937(-);Zm00001d052168(-)
43	BP	GO:0071669	plant-type cell wall organization or biogenesis	38	257	4.08538e-06	0.000176526	Zm00001d003676(-);Zm00001d006009(-);Zm00001d007327(-);Zm00001d009567(-);Zm00001d010755(trehalose-6-phosphate synthase1);Zm00001d011156(-);Zm00001d014721(-);Zm00001d015307(-);Zm00001d016024(-);Zm00001d020903(-);Zm00001d021731(-);Zm00001d022081(-);Zm00001d027717(-);Zm00001d028219(-);Zm00001d031670(-);Zm00001d031671(-);Zm00001d032776(cellulose synthase10);Zm00001d032881(-);Zm00001d032882(-);Zm00001d…
44	BP	GO:0009664	plant-type cell wall organization	22	113	5.60436e-06	0.000236657	Zm00001d011156(-);Zm00001d014721(-);Zm00001d016024(-);Zm00001d022081(-);Zm00001d027717(-);Zm00001d031670(-);Zm00001d031671(-);Zm00001d032881(-);Zm00001d032882(-);Zm00001d032883(-);Zm00001d032885(-);Zm00001d032886(-);Zm00001d035100(-);Zm00001d035108(-);Zm00001d035109(-);Zm00001d035111(-);Zm00001d035112(-);Zm00001d036423(-);Zm00001d040249(-);Zm00001d040379(-);Zm00001d047276(brittle stalk2);Zm00001d…
45	BP	GO:0000302	response to reactive oxygen species	20	97	5.96697e-06	0.000239944	Zm00001d003554(-);Zm00001d007271(-);Zm00001d008841(heat shock protein18c);Zm00001d017199(-);Zm00001d018298(-);Zm00001d025508(-);Zm00001d027511(catalase2);Zm00001d028555(-);Zm00001d028557(-);Zm00001d028561(-);Zm00001d028814(-);Zm00001d028815(pathogenesis-related protein7);Zm00001d039566(heat shock protein18f);Zm00001d039933(-);Zm00001d044728(-);Zm00001d047542(-);Zm00001d047548(18 kda heat shock pr…
46	BP	GO:0006833	water transport	11	33	6.06963e-06	0.000239944	Zm00001d002738(-);Zm00001d003006(plasma membrane intrinsic protein2);Zm00001d005410(-);Zm00001d014285(-);Zm00001d017288(plasma membrane intrinsic protein2);Zm00001d017485(tonoplast intrinsic protein2);Zm00001d019563(plasma membrane intrinsic protein2);Zm00001d019565(plasma membrane intrinsic protein2);Zm00001d020383(plasma membrane intrinsic protein1);Zm00001d026177(tonoplast intrinsic protein5);…
47	BP	GO:0042044	fluid transport	11	33	6.06963e-06	0.000239944	Zm00001d002738(-);Zm00001d003006(plasma membrane intrinsic protein2);Zm00001d005410(-);Zm00001d014285(-);Zm00001d017288(plasma membrane intrinsic protein2);Zm00001d017485(tonoplast intrinsic protein2);Zm00001d019563(plasma membrane intrinsic protein2);Zm00001d019565(plasma membrane intrinsic protein2);Zm00001d020383(plasma membrane intrinsic protein1);Zm00001d026177(tonoplast intrinsic protein5);…
48	BP	GO:0044550	secondary metabolite biosynthetic process	14	53	7.42782e-06	0.000282482	Zm00001d004443(-);Zm00001d014134(-);Zm00001d017276(-);Zm00001d017279(phenylalanine ammonia lyase7);Zm00001d019850(-);Zm00001d029648(copalyl diphosphate synthase2);Zm00001d031959(-);Zm00001d032858(kaurene synthase1);Zm00001d033286(-);Zm00001d043174(GRMZM2G138074);Zm00001d045043(-);Zm00001d048337(-);Zm00001d051166(-);Zm00001d051938(-)
49	BP	GO:0051704	multi-organism process	54	430	7.44975e-06	0.000282482	Zm00001d002168(-);Zm00001d002198(-);Zm00001d002199(-);Zm00001d003757(-);Zm00001d004078(-);Zm00001d004509(-);Zm00001d004524(-);Zm00001d004700(-);Zm00001d008966(-);Zm00001d012080(-);Zm00001d012322(-);Zm00001d013945(-);Zm00001d015376(-);Zm00001d017139(hydroxymethylbutenyl diphosphate synthase1);Zm00001d017494(-);Zm00001d017495(-);Zm00001d019399(-);Zm00001d019411(-);Zm00001d019413(-);Zm00001d021434(-…
50	BP	GO:0016102	diterpenoid biosynthetic process	10	29	1.14428e-05	0.000425216	Zm00001d012712(gibberellin 2-oxidase10);Zm00001d014134(-);Zm00001d024514(-);Zm00001d029648(copalyl diphosphate synthase2);Zm00001d032858(kaurene synthase1);Zm00001d032961(anther ear1);Zm00001d039394(gibberellin 2-oxidase13);Zm00001d041082(kaurene synthase4);Zm00001d048874(-);Zm00001d049957(kaurene synthase6)
51	BP	GO:0009266	response to temperature stimulus	34	230	1.29204e-05	0.000470709	Zm00001d003554(-);Zm00001d006036(-);Zm00001d007271(-);Zm00001d008841(heat shock protein18c);Zm00001d010529(-);Zm00001d012420(heat shock protein1);Zm00001d015212(-);Zm00001d015376(-);Zm00001d018298(-);Zm00001d024903(heat shock protein, 90 kDa);Zm00001d025508(-);Zm00001d028408(heat shock protein26);Zm00001d028555(-);Zm00001d028557(-);Zm00001d028561(-);Zm00001d028814(-);Zm00001d028815(pathogenesis-r…
52	BP	GO:0044703	multi-organism reproductive process	27	165	1.56224e-05	0.000558202	Zm00001d002168(-);Zm00001d002198(-);Zm00001d002199(-);Zm00001d008966(-);Zm00001d017494(-);Zm00001d017495(-);Zm00001d021434(-);Zm00001d021726(-);Zm00001d023394(-);Zm00001d025065(-);Zm00001d025388(-);Zm00001d026171(-);Zm00001d027281(-);Zm00001d027283(beta expansin3);Zm00001d028245(-);Zm00001d029903(-);Zm00001d029906(beta expansin7);Zm00001d029907(-);Zm00001d029913(beta expansin6);Zm00001d031785(-);…
53	BP	GO:0042546	cell wall biogenesis	34	233	1.70703e-05	0.000598428	Zm00001d002409(-);Zm00001d002412(-);Zm00001d003676(-);Zm00001d006009(-);Zm00001d007213(-);Zm00001d007327(-);Zm00001d007973(-);Zm00001d009567(-);Zm00001d010755(trehalose-6-phosphate synthase1);Zm00001d015307(-);Zm00001d018701(-);Zm00001d020721(-);Zm00001d020903(-);Zm00001d021246(-);Zm00001d021731(-);Zm00001d022081(-);Zm00001d024071(-);Zm00001d024386(xyloglucan endo-transglycosylase/hydrolase1);Zm0…
54	BP	GO:1901700	response to oxygen-containing compound	71	639	2.25294e-05	0.000775177	Zm00001d001865(cytokinin response regulator1);Zm00001d002669(-);Zm00001d003006(plasma membrane intrinsic protein2);Zm00001d003554(-);Zm00001d005410(-);Zm00001d005795(-);Zm00001d007131(-);Zm00001d007271(-);Zm00001d008841(heat shock protein18c);Zm00001d008901(-);Zm00001d009646(scarecrow-like1);Zm00001d010038(-);Zm00001d010755(trehalose-6-phosphate synthase1);Zm00001d011454(carbonic anhydrase6);Zm00…
55	BP	GO:0006073	cellular glucan metabolic process	39	287	2.2994e-05	0.000776778	MSTRG.1508(AGP2);MSTRG.8908(AGP2);Zm00001d002409(-);Zm00001d002412(-);Zm00001d003676(-);Zm00001d007973(-);Zm00001d008952(-);Zm00001d012159(-);Zm00001d015008(-);Zm00001d015067(-);Zm00001d018701(-);Zm00001d020721(-);Zm00001d021731(-);Zm00001d022081(-);Zm00001d023398(-);Zm00001d023399(-);Zm00001d023417(-);Zm00001d023418(-);Zm00001d024071(-);Zm00001d024386(xyloglucan endo-transglycosylase/hydrolase1)…
56	BP	GO:0005976	polysaccharide metabolic process	61	529	2.83449e-05	0.000940445	MSTRG.1508(AGP2);MSTRG.8908(AGP2);Zm00001d002409(-);Zm00001d002412(-);Zm00001d003676(-);Zm00001d007327(-);Zm00001d007973(-);Zm00001d008952(-);Zm00001d011156(-);Zm00001d012159(-);Zm00001d012766(-);Zm00001d013032(-);Zm00001d013268(-);Zm00001d015008(-);Zm00001d015067(-);Zm00001d015306(-);Zm00001d015307(-);Zm00001d018701(-);Zm00001d018965(-);Zm00001d020721(-);Zm00001d021731(-);Zm00001d022081(-);Zm000…
57	BP	GO:0005975	carbohydrate metabolic process	143	1536	4.15847e-05	0.00134896	MSTRG.1508(AGP2);MSTRG.8908(AGP2);Zm00001d001943(-);Zm00001d001944(-);Zm00001d002409(-);Zm00001d002412(-);Zm00001d003436(-);Zm00001d003676(-);Zm00001d004915(-);Zm00001d007327(-);Zm00001d007973(-);Zm00001d008273(-);Zm00001d008952(-);Zm00001d009667(-);Zm00001d010212(-);Zm00001d010375(-);Zm00001d010755(trehalose-6-phosphate synthase1);Zm00001d010911(-);Zm00001d011156(-);Zm00001d012159(-);Zm00001d012…
58	BP	GO:0006749	glutathione metabolic process	18	93	4.21096e-05	0.00134896	Zm00001d010870(glutathione transferase15);Zm00001d018220(glutathione transferase24);Zm00001d024839(glutathione S-transferase2);Zm00001d027541(glutathione transferase9);Zm00001d029696(glutathione transferase34);Zm00001d029699(glutathione transferase42);Zm00001d029702(-);Zm00001d029706(glutathione transferase39);Zm00001d029707(glutathione transferase38);Zm00001d029708(glutathione transferase30);Zm0…
59	BP	GO:0009699	phenylpropanoid biosynthetic process	11	40	4.67997e-05	0.00147379	Zm00001d004443(-);Zm00001d017276(-);Zm00001d017279(phenylalanine ammonia lyase7);Zm00001d019850(-);Zm00001d031959(-);Zm00001d033286(-);Zm00001d043174(GRMZM2G138074);Zm00001d045043(-);Zm00001d048337(-);Zm00001d051166(-);Zm00001d051938(-)
60	BP	GO:0044264	cellular polysaccharide metabolic process	45	361	4.98498e-05	0.00154368	MSTRG.1508(AGP2);MSTRG.8908(AGP2);Zm00001d002409(-);Zm00001d002412(-);Zm00001d003676(-);Zm00001d007327(-);Zm00001d007973(-);Zm00001d008952(-);Zm00001d012159(-);Zm00001d015008(-);Zm00001d015067(-);Zm00001d015306(-);Zm00001d015307(-);Zm00001d018701(-);Zm00001d020721(-);Zm00001d021731(-);Zm00001d022081(-);Zm00001d023398(-);Zm00001d023399(-);Zm00001d023417(-);Zm00001d023418(-);Zm00001d024071(-);Zm000…
61	BP	GO:0006950	response to stress	195	2234	7.75718e-05	0.00236276	MSTRG.35681(--);Zm00001d001864(-);Zm00001d001865(cytokinin response regulator1);Zm00001d002308(-);Zm00001d002839(-);Zm00001d002899(-);Zm00001d003006(plasma membrane intrinsic protein2);Zm00001d003554(-);Zm00001d003707(-);Zm00001d003757(-);Zm00001d004078(-);Zm00001d004509(-);Zm00001d004524(-);Zm00001d004581(-);Zm00001d004700(-);Zm00001d005279(-);Zm00001d005410(-);Zm00001d006036(-);Zm00001d006054(-…
62	BP	GO:0019953	sexual reproduction	14	66	0.000104865	0.00314256	Zm00001d017494(-);Zm00001d017495(-);Zm00001d026171(-);Zm00001d027281(-);Zm00001d027283(beta expansin3);Zm00001d029903(-);Zm00001d029906(beta expansin7);Zm00001d029907(-);Zm00001d029913(beta expansin6);Zm00001d047089(beta expansin5);Zm00001d047090(-);Zm00001d047091(-);Zm00001d047093(-);Zm00001d047096(-)
63	BP	GO:0006790	sulfur compound metabolic process	37	290	0.000139765	0.00412195	Zm00001d004413(-);Zm00001d008600(-);Zm00001d010870(glutathione transferase15);Zm00001d011735(serine acetyltransferase1);Zm00001d012322(-);Zm00001d013230(bentazon resistance1);Zm00001d013844(-);Zm00001d018220(glutathione transferase24);Zm00001d019850(-);Zm00001d024839(glutathione S-transferase2);Zm00001d027541(glutathione transferase9);Zm00001d029696(glutathione transferase34);Zm00001d029699(gluta…
64	BP	GO:0006629	lipid metabolic process	108	1139	0.000185929	0.00539775	Zm00001d002319(-);Zm00001d002629(-);Zm00001d002940(-);Zm00001d003924(-);Zm00001d004509(-);Zm00001d005383(-);Zm00001d005392(-);Zm00001d006231(-);Zm00001d006503(-);Zm00001d007616(-);Zm00001d007876(nine-cis-epoxycarotenoid dioxygenase4);Zm00001d008370(geranylgeranyl pyrophosphate synthase3);Zm00001d008600(-);Zm00001d009431(farnesyl pyrophosphate synthase1);Zm00001d011365(-);Zm00001d012221(stearoyl-a…
65	BP	GO:0048878	chemical homeostasis	42	349	0.000190965	0.00545867	Zm00001d002629(-);Zm00001d003311(-);Zm00001d005662(-);Zm00001d006503(-);Zm00001d007653(-);Zm00001d008911(-);Zm00001d009705(-);Zm00001d011393(-);Zm00001d018064(-);Zm00001d018601(-);Zm00001d019062(-);Zm00001d021000(-);Zm00001d023617(-);Zm00001d026083(-);Zm00001d027511(catalase2);Zm00001d028694(-);Zm00001d028797(-);Zm00001d029285(pyruvate dehydrogenase (lipoamide) kinase1);Zm00001d033180(brassinoste…
66	BP	GO:0008300	isoprenoid catabolic process	10	40	0.000245047	0.00689845	Zm00001d007876(nine-cis-epoxycarotenoid dioxygenase4);Zm00001d012712(gibberellin 2-oxidase10);Zm00001d018819(nine-cis-epoxycarotenoid dioxygenase5);Zm00001d020069(-);Zm00001d024175(-);Zm00001d033222(viviparous14);Zm00001d037565(gibberellin 2-oxidase1);Zm00001d039394(gibberellin 2-oxidase13);Zm00001d043442(carotenoid cleavage dioxygenase8);Zm00001d051556(nine-cis-epoxycarotenoid dioxygenase6)
67	BP	GO:0015706	nitrate transport	6	15	0.000272726	0.00756306	Zm00001d011679(-);Zm00001d017095(-);Zm00001d029932(nitrate transporter/peptide transporter family2);Zm00001d044504(-);Zm00001d054057(-);Zm00001d054060(-)
68	BP	GO:0019805	quinolinate biosynthetic process	3	3	0.000305181	0.00833862	Zm00001d040599(-);Zm00001d041076(-);Zm00001d041077(-)
69	BP	GO:0044248	cellular catabolic process	154	1750	0.000321249	0.00865046	Zm00001d002035(-);Zm00001d002455(-);Zm00001d002899(-);Zm00001d003191(-);Zm00001d003257(-);Zm00001d003707(-);Zm00001d003924(-);Zm00001d004208(-);Zm00001d004371(-);Zm00001d004413(-);Zm00001d005279(-);Zm00001d006933(-);Zm00001d007160(-);Zm00001d007161(-);Zm00001d007201(-);Zm00001d007202(-);Zm00001d007876(nine-cis-epoxycarotenoid dioxygenase4);Zm00001d008173(-);Zm00001d008299(-);Zm00001d008300(-);Zm0…
70	BP	GO:0055072	iron ion homeostasis	15	84	0.00044788	0.011888	Zm00001d007653(-);Zm00001d018064(-);Zm00001d018601(-);Zm00001d023617(-);Zm00001d028797(-);Zm00001d035875(-);Zm00001d038371(-);Zm00001d038521(-);Zm00001d040002(-);Zm00001d040248(-);Zm00001d042901(-);Zm00001d042906(-);Zm00001d048759(laccase10);Zm00001d052243(-);Zm00001d052324(-)
71	BP	GO:0042430	indole-containing compound metabolic process	11	52	0.00057976	0.0151718	Zm00001d012322(-);Zm00001d013230(bentazon resistance1);Zm00001d018969(tryptophan synthase alpha subunit1);Zm00001d020008(-);Zm00001d024702(orange pericarp2);Zm00001d034095(-);Zm00001d034096(-);Zm00001d034107(-);Zm00001d037455(-);Zm00001d048461(blue fluorescent1);Zm00001d049610(orange pericarp1)
72	BP	GO:0008037	cell recognition	13	69	0.00062184	0.0158271	Zm00001d002168(-);Zm00001d002198(-);Zm00001d002199(-);Zm00001d008966(-);Zm00001d021434(-);Zm00001d021726(-);Zm00001d023394(-);Zm00001d025065(-);Zm00001d025388(-);Zm00001d028245(-);Zm00001d031785(-);Zm00001d037783(protein kinase1);Zm00001d039327(-)
73	BP	GO:0048544	recognition of pollen	13	69	0.00062184	0.0158271	Zm00001d002168(-);Zm00001d002198(-);Zm00001d002199(-);Zm00001d008966(-);Zm00001d021434(-);Zm00001d021726(-);Zm00001d023394(-);Zm00001d025065(-);Zm00001d025388(-);Zm00001d028245(-);Zm00001d031785(-);Zm00001d037783(protein kinase1);Zm00001d039327(-)
74	BP	GO:0042343	indole glucosinolate metabolic process	5	12	0.000731376	0.0183635	Zm00001d012322(-);Zm00001d013230(bentazon resistance1);Zm00001d034095(-);Zm00001d034096(-);Zm00001d034107(-)
75	BP	GO:0009875	pollen-pistil interaction	13	71	0.000824786	0.0203862	Zm00001d002168(-);Zm00001d002198(-);Zm00001d002199(-);Zm00001d008966(-);Zm00001d021434(-);Zm00001d021726(-);Zm00001d023394(-);Zm00001d025065(-);Zm00001d025388(-);Zm00001d028245(-);Zm00001d031785(-);Zm00001d037783(protein kinase1);Zm00001d039327(-)
76	BP	GO:0015758	glucose transport	14	80	0.000844852	0.0203862	Zm00001d001817(-);Zm00001d003471(-);Zm00001d016919(-);Zm00001d020071(-);Zm00001d023941(-);Zm00001d025572(-);Zm00001d025834(-);Zm00001d028144(-);Zm00001d028151(-);Zm00001d028230(-);Zm00001d029645(-);Zm00001d048178(-);Zm00001d048776(-);Zm00001d050860(-)
77	BP	GO:0046323	glucose import	14	80	0.000844852	0.0203862	Zm00001d001817(-);Zm00001d003471(-);Zm00001d016919(-);Zm00001d020071(-);Zm00001d023941(-);Zm00001d025572(-);Zm00001d025834(-);Zm00001d028144(-);Zm00001d028151(-);Zm00001d028230(-);Zm00001d029645(-);Zm00001d048178(-);Zm00001d048776(-);Zm00001d050860(-)
78	BP	GO:0008645	hexose transport	14	81	0.000959166	0.0225586	Zm00001d001817(-);Zm00001d003471(-);Zm00001d016919(-);Zm00001d020071(-);Zm00001d023941(-);Zm00001d025572(-);Zm00001d025834(-);Zm00001d028144(-);Zm00001d028151(-);Zm00001d028230(-);Zm00001d029645(-);Zm00001d048178(-);Zm00001d048776(-);Zm00001d050860(-)
79	BP	GO:0015749	monosaccharide transport	14	81	0.000959166	0.0225586	Zm00001d001817(-);Zm00001d003471(-);Zm00001d016919(-);Zm00001d020071(-);Zm00001d023941(-);Zm00001d025572(-);Zm00001d025834(-);Zm00001d028144(-);Zm00001d028151(-);Zm00001d028230(-);Zm00001d029645(-);Zm00001d048178(-);Zm00001d048776(-);Zm00001d050860(-)
80	BP	GO:0009685	gibberellin metabolic process	7	25	0.00101572	0.0235902	Zm00001d012712(gibberellin 2-oxidase10);Zm00001d024175(-);Zm00001d029648(copalyl diphosphate synthase2);Zm00001d032961(anther ear1);Zm00001d037565(gibberellin 2-oxidase1);Zm00001d039394(gibberellin 2-oxidase13);Zm00001d048874(-)
81	BP	GO:0016042	lipid catabolic process	24	180	0.00105287	0.0236672	Zm00001d003924(-);Zm00001d007616(-);Zm00001d007876(nine-cis-epoxycarotenoid dioxygenase4);Zm00001d012712(gibberellin 2-oxidase10);Zm00001d016588(-);Zm00001d018819(nine-cis-epoxycarotenoid dioxygenase5);Zm00001d020069(-);Zm00001d023779(-);Zm00001d024175(-);Zm00001d028505(-);Zm00001d029397(phospholipase D7);Zm00001d031814(-);Zm00001d033222(viviparous14);Zm00001d033254(-);Zm00001d033256(-);Zm00001d0…
82	BP	GO:0016143	S-glycoside metabolic process	5	13	0.00112277	0.0236672	Zm00001d012322(-);Zm00001d013230(bentazon resistance1);Zm00001d034095(-);Zm00001d034096(-);Zm00001d034107(-)
83	BP	GO:0019757	glycosinolate metabolic process	5	13	0.00112277	0.0236672	Zm00001d012322(-);Zm00001d013230(bentazon resistance1);Zm00001d034095(-);Zm00001d034096(-);Zm00001d034107(-)
84	BP	GO:0019760	glucosinolate metabolic process	5	13	0.00112277	0.0236672	Zm00001d012322(-);Zm00001d013230(bentazon resistance1);Zm00001d034095(-);Zm00001d034096(-);Zm00001d034107(-)
85	BP	GO:0006531	aspartate metabolic process	3	4	0.00115916	0.0236672	Zm00001d040599(-);Zm00001d041076(-);Zm00001d041077(-)
86	BP	GO:0019355	nicotinamide nucleotide biosynthetic process from aspartate	3	4	0.00115916	0.0236672	Zm00001d040599(-);Zm00001d041076(-);Zm00001d041077(-)
87	BP	GO:0034627	'de novo' NAD biosynthetic process	3	4	0.00115916	0.0236672	Zm00001d040599(-);Zm00001d041076(-);Zm00001d041077(-)
88	BP	GO:0034628	'de novo' NAD biosynthetic process from aspartate	3	4	0.00115916	0.0236672	Zm00001d040599(-);Zm00001d041076(-);Zm00001d041077(-)
89	BP	GO:0035336	long-chain fatty-acyl-CoA metabolic process	3	4	0.00115916	0.0236672	Zm00001d019850(-);Zm00001d031959(-);Zm00001d048337(-)
90	BP	GO:0051501	diterpene phytoalexin metabolic process	3	4	0.00115916	0.0236672	Zm00001d014134(-);Zm00001d029648(copalyl diphosphate synthase2);Zm00001d032858(kaurene synthase1)
91	BP	GO:0051502	diterpene phytoalexin biosynthetic process	3	4	0.00115916	0.0236672	Zm00001d014134(-);Zm00001d029648(copalyl diphosphate synthase2);Zm00001d032858(kaurene synthase1)
92	BP	GO:0044765	single-organism transport	238	2941	0.00118454	0.0238834	MSTRG.35681(--);Zm00001d001817(-);Zm00001d002378(-);Zm00001d002738(-);Zm00001d002974(-);Zm00001d003006(plasma membrane intrinsic protein2);Zm00001d003208(-);Zm00001d003403(-);Zm00001d003471(-);Zm00001d003555(-);Zm00001d003859(-);Zm00001d003861(-);Zm00001d004055(-);Zm00001d004633(-);Zm00001d004846(-);Zm00001d004931(-);Zm00001d005002(-);Zm00001d005018(-);Zm00001d005410(-);Zm00001d005513(-);Zm00001d…
93	BP	GO:0042445	hormone metabolic process	15	92	0.00119546	0.0238834	Zm00001d002629(-);Zm00001d003311(-);Zm00001d006503(-);Zm00001d012641(cytokinin oxidase4b);Zm00001d012887(-);Zm00001d026083(-);Zm00001d028694(-);Zm00001d032664(cytokinin oxidase6);Zm00001d033180(brassinosteroid-deficient dwarf1);Zm00001d039520(cytokinin oxidase1);Zm00001d043293(cytokinin oxidase 4);Zm00001d046422(brassinosteroid catabolism2);Zm00001d047830(kaurenoic acid oxidase2);Zm00001d048819(-…
94	BP	GO:0009628	response to abiotic stimulus	73	759	0.00135644	0.0267143	MSTRG.35681(--);Zm00001d001857(-);Zm00001d001960(flavanone 3-hydroxylase1);Zm00001d002308(-);Zm00001d003006(plasma membrane intrinsic protein2);Zm00001d003554(-);Zm00001d005051(-);Zm00001d005410(-);Zm00001d006036(-);Zm00001d006198(-);Zm00001d007240(GRMZM2G033962);Zm00001d007271(-);Zm00001d008214(-);Zm00001d008841(heat shock protein18c);Zm00001d009646(scarecrow-like1);Zm00001d010529(-);Zm00001d010…
95	BP	GO:0016128	phytosteroid metabolic process	10	49	0.00136591	0.0267143	Zm00001d002629(-);Zm00001d006503(-);Zm00001d012394(phytoene synthase2);Zm00001d023774(-);Zm00001d026083(-);Zm00001d028694(-);Zm00001d033180(brassinosteroid-deficient dwarf1);Zm00001d046422(brassinosteroid catabolism2);Zm00001d047830(kaurenoic acid oxidase2);Zm00001d048819(-)
96	BP	GO:0055076	transition metal ion homeostasis	16	103	0.00141678	0.0274206	Zm00001d005662(-);Zm00001d007653(-);Zm00001d018064(-);Zm00001d018601(-);Zm00001d023617(-);Zm00001d028797(-);Zm00001d035875(-);Zm00001d038371(-);Zm00001d038521(-);Zm00001d040002(-);Zm00001d040248(-);Zm00001d042901(-);Zm00001d042906(-);Zm00001d048759(laccase10);Zm00001d052243(-);Zm00001d052324(-)
97	BP	GO:0010817	regulation of hormone levels	19	133	0.00149549	0.0286455	Zm00001d002629(-);Zm00001d003311(-);Zm00001d006503(-);Zm00001d012641(cytokinin oxidase4b);Zm00001d012887(-);Zm00001d026083(-);Zm00001d028694(-);Zm00001d032664(cytokinin oxidase6);Zm00001d033180(brassinosteroid-deficient dwarf1);Zm00001d039520(cytokinin oxidase1);Zm00001d042345(PIN-formed protein5);Zm00001d043179(PIN-formed protein9);Zm00001d043293(cytokinin oxidase 4);Zm00001d046422(brassinostero…
98	BP	GO:0008643	carbohydrate transport	22	164	0.00153889	0.0291761	Zm00001d001817(-);Zm00001d003471(-);Zm00001d007365(sugars will eventually be exported transporter14a);Zm00001d009071(sugars will eventually be exported transporter17b);Zm00001d016919(-);Zm00001d020071(-);Zm00001d023673(sugars will eventually be exported transporter13b);Zm00001d023677(sugars will eventually be exported transporter13a);Zm00001d023941(-);Zm00001d025572(-);Zm00001d025834(-);Zm00001d0…
99	BP	GO:0000272	polysaccharide catabolic process	20	144	0.00161557	0.0303206	Zm00001d008952(-);Zm00001d011156(-);Zm00001d012159(-);Zm00001d012766(-);Zm00001d013032(-);Zm00001d013268(-);Zm00001d015067(-);Zm00001d018965(-);Zm00001d024308(-);Zm00001d025475(-);Zm00001d026605(-);Zm00001d034552(-);Zm00001d035149(-);Zm00001d037656(-);Zm00001d038272(-);Zm00001d039946(-);Zm00001d042179(-);Zm00001d044744(-);Zm00001d052793(-);Zm00001d053982(-)
100	BP	GO:0000041	transition metal ion transport	18	127	0.00214838	0.0399169	Zm00001d007653(-);Zm00001d018064(-);Zm00001d018601(-);Zm00001d019327(-);Zm00001d023617(-);Zm00001d028797(-);Zm00001d035875(-);Zm00001d038371(-);Zm00001d038521(-);Zm00001d040002(-);Zm00001d040248(-);Zm00001d042901(-);Zm00001d042906(-);Zm00001d046243(-);Zm00001d048759(laccase10);Zm00001d052040(-);Zm00001d052243(-);Zm00001d052324(-)
101	BP	GO:0010268	brassinosteroid homeostasis	8	36	0.00230421	0.0420257	Zm00001d002629(-);Zm00001d006503(-);Zm00001d026083(-);Zm00001d028694(-);Zm00001d033180(brassinosteroid-deficient dwarf1);Zm00001d046422(brassinosteroid catabolism2);Zm00001d047830(kaurenoic acid oxidase2);Zm00001d048819(-)
102	BP	GO:0016129	phytosteroid biosynthetic process	9	44	0.00230711	0.0420257	Zm00001d002629(-);Zm00001d006503(-);Zm00001d012394(phytoene synthase2);Zm00001d023774(-);Zm00001d026083(-);Zm00001d028694(-);Zm00001d033180(brassinosteroid-deficient dwarf1);Zm00001d047830(kaurenoic acid oxidase2);Zm00001d048819(-)
103	BP	GO:0036065	fucosylation	7	29	0.00260254	0.045935	Zm00001d007973(-);Zm00001d018701(-);Zm00001d020721(-);Zm00001d025547(-);Zm00001d044934(-);Zm00001d044937(-);Zm00001d052168(-)
104	BP	GO:0006575	cellular modified amino acid metabolic process	25	204	0.00274288	0.045935	Zm00001d004750(-);Zm00001d007765(-);Zm00001d010870(glutathione transferase15);Zm00001d013053(-);Zm00001d013844(-);Zm00001d018220(glutathione transferase24);Zm00001d024839(glutathione S-transferase2);Zm00001d027541(glutathione transferase9);Zm00001d029696(glutathione transferase34);Zm00001d029699(glutathione transferase42);Zm00001d029702(-);Zm00001d029706(glutathione transferase39);Zm00001d029707(…
105	BP	GO:0010345	suberin biosynthetic process	3	5	0.00275226	0.045935	Zm00001d019850(-);Zm00001d031959(-);Zm00001d048337(-)
106	BP	GO:0015840	urea transport	3	5	0.00275226	0.045935	Zm00001d011778(tonoplast intrinsic protein2);Zm00001d018037(NOD26-like membrane intrinsic protein2);Zm00001d037242(-)
107	BP	GO:0019755	one-carbon compound transport	3	5	0.00275226	0.045935	Zm00001d011778(tonoplast intrinsic protein2);Zm00001d018037(NOD26-like membrane intrinsic protein2);Zm00001d037242(-)
108	BP	GO:0035337	fatty-acyl-CoA metabolic process	3	5	0.00275226	0.045935	Zm00001d019850(-);Zm00001d031959(-);Zm00001d048337(-)
109	BP	GO:0046874	quinolinate metabolic process	3	5	0.00275226	0.045935	Zm00001d040599(-);Zm00001d041076(-);Zm00001d041077(-)
110	BP	GO:0052314	phytoalexin metabolic process	3	5	0.00275226	0.045935	Zm00001d014134(-);Zm00001d029648(copalyl diphosphate synthase2);Zm00001d032858(kaurene synthase1)
111	BP	GO:0052315	phytoalexin biosynthetic process	3	5	0.00275226	0.045935	Zm00001d014134(-);Zm00001d029648(copalyl diphosphate synthase2);Zm00001d032858(kaurene synthase1)
112	BP	GO:0016131	brassinosteroid metabolic process	8	37	0.00276896	0.045935	Zm00001d002629(-);Zm00001d006503(-);Zm00001d026083(-);Zm00001d028694(-);Zm00001d033180(brassinosteroid-deficient dwarf1);Zm00001d046422(brassinosteroid catabolism2);Zm00001d047830(kaurenoic acid oxidase2);Zm00001d048819(-)
113	BP	GO:0016125	sterol metabolic process	15	100	0.0027943	0.0459451	Zm00001d002629(-);Zm00001d006503(-);Zm00001d009431(farnesyl pyrophosphate synthase1);Zm00001d012394(phytoene synthase2);Zm00001d023774(-);Zm00001d026083(-);Zm00001d028694(-);Zm00001d033180(brassinosteroid-deficient dwarf1);Zm00001d040196(-);Zm00001d041458(-);Zm00001d044120(-);Zm00001d047830(kaurenoic acid oxidase2);Zm00001d048819(-);Zm00001d049301(-);Zm00001d052903(-)
114	BP	GO:0044262	cellular carbohydrate metabolic process	55	557	0.00288821	0.0470728	MSTRG.1508(AGP2);MSTRG.8908(AGP2);Zm00001d002409(-);Zm00001d002412(-);Zm00001d003676(-);Zm00001d007327(-);Zm00001d007973(-);Zm00001d008952(-);Zm00001d010755(trehalose-6-phosphate synthase1);Zm00001d012159(-);Zm00001d012407(triose phosphate isomerase5);Zm00001d012518(phosphoglycerate mutase1);Zm00001d015008(-);Zm00001d015067(-);Zm00001d015306(-);Zm00001d015307(-);Zm00001d018082(trehalose-6-phospha…
115	BP	GO:1902578	single-organism localization	239	3007	0.00293254	0.0473797	MSTRG.35681(--);Zm00001d001817(-);Zm00001d002378(-);Zm00001d002738(-);Zm00001d002974(-);Zm00001d003006(plasma membrane intrinsic protein2);Zm00001d003208(-);Zm00001d003403(-);Zm00001d003471(-);Zm00001d003555(-);Zm00001d003859(-);Zm00001d003861(-);Zm00001d004055(-);Zm00001d004633(-);Zm00001d004846(-);Zm00001d004931(-);Zm00001d005002(-);Zm00001d005018(-);Zm00001d005410(-);Zm00001d005513(-);Zm00001d…
116	BP	GO:0009800	cinnamic acid biosynthetic process	4	10	0.00309961	0.0492229	Zm00001d017276(-);Zm00001d017279(phenylalanine ammonia lyase7);Zm00001d033286(-);Zm00001d051166(-)
117	BP	GO:0009803	cinnamic acid metabolic process	4	10	0.00309961	0.0492229	Zm00001d017276(-);Zm00001d017279(phenylalanine ammonia lyase7);Zm00001d033286(-);Zm00001d051166(-)
