# Supplementary material for: Transcriptomic Characterization of the Effects of Selenium on Maize Seedling Growth
Source: Front Plant Sci. 2021 Nov 23;12:737029. doi: 10.3389/fpls.2021.737029 (PMC8650135; doi:10.3389/fpls.2021.737029)
Supplement: Supplementary file 5 [file Data_Sheet_4.XLS]

## Sheet: CK-vs-T1.path
Supplementary Table 4. KEGG annotation of DEGs from groups CK vs T2.
No.	KEGG_A_class	KEGG_B_class	Pathway	CK-vs-T1 (46)	All (4023)	P-value	Q-value	Pathway ID	Genes
1	Genetic Information Processing	Replication and repair	DNA replication	12	65	2.79462e-12	1.06195e-10	ko03030	Zm00001d041606(minichromosome maintenance2);Zm00001d010406(minichromosome maintenance6);Zm00001d030614(minichromosome maintenance1);Zm00001d002510(-);Zm00001d051995(proliferating cell nuclear antigen2);Zm00001d018384(minichromosome maintenance5);Zm00001d048086(replication factor A homolog1);Zm00001d018531(-);MSTRG.31668(--);MSTRG.34615(--);MSTRG.34616(--);MSTRG.34617(--)
2	Genetic Information Processing	Replication and repair	Mismatch repair	7	46	6.09809e-07	1.15864e-05	ko03430	Zm00001d051995(proliferating cell nuclear antigen2);Zm00001d048086(replication factor A homolog1);Zm00001d018531(-);MSTRG.31668(--);MSTRG.34615(--);MSTRG.34616(--);MSTRG.34617(--)
3	Genetic Information Processing	Replication and repair	Nucleotide excision repair	7	69	1.00936e-05	0.000127852	ko03420	Zm00001d051995(proliferating cell nuclear antigen2);Zm00001d048086(replication factor A homolog1);Zm00001d018531(-);MSTRG.31668(--);MSTRG.34615(--);MSTRG.34616(--);MSTRG.34617(--)
4	Genetic Information Processing	Replication and repair	Homologous recombination	6	61	5.53117e-05	0.000525461	ko03440	Zm00001d048086(replication factor A homolog1);Zm00001d018531(-);MSTRG.31668(--);MSTRG.34615(--);MSTRG.34616(--);MSTRG.34617(--)
5	Metabolism	Biosynthesis of other secondary metabolites	Flavone and flavonol biosynthesis	1	1	0.0114342	0.0869003	ko00944	Zm00001d052492(-)
6	Metabolism	Lipid metabolism	Synthesis and degradation of ketone bodies	1	7	0.0774017	0.490211	ko00072	Zm00001d048494(-)
7	Cellular Processes	Transport and catabolism	Endocytosis	4	151	0.092307	0.501095	ko04144	Zm00001d021453(-);Zm00001d048222(-);MSTRG.13941(Os11g0104900);MSTRG.13942(Os11g0104900)
8	Metabolism	Metabolism of cofactors and vitamins	Thiamine metabolism	1	11	0.118967	0.556077	ko00730	Zm00001d044228(thiamine biosynthesis2)
9	Metabolism	Metabolism of other amino acids	Selenocompound metabolism	1	16	0.168354	0.556077	ko00450	Zm00001d033029(-)
10	Metabolism	Carbohydrate metabolism	Butanoate metabolism	1	18	0.187341	0.556077	ko00650	Zm00001d048494(-)
11	Metabolism	Lipid metabolism	Cutin, suberine and wax biosynthesis	1	19	0.196675	0.556077	ko00073	Zm00001d030670(-)
12	Genetic Information Processing	Folding, sorting and degradation	Protein processing in endoplasmic reticulum	4	206	0.207574	0.556077	ko04141	Zm00001d008841(heat shock protein18c);Zm00001d028561(-);Zm00001d024903(heat shock protein, 90 kDa);Zm00001d047841(-)
13	Metabolism	Amino acid metabolism	Cysteine and methionine metabolism	2	80	0.232358	0.556077	ko00270	Zm00001d014945(-);Zm00001d033029(-)
14	Environmental Information Processing	Signal transduction	Plant hormone signal transduction	4	217	0.234531	0.556077	ko04075	Zm00001d019696(cyclin10);Zm00001d003903(ZIM-transcription factor 33);Zm00001d039345(-);MSTRG.26031(TGA2.1)
15	Cellular Processes	Transport and catabolism	Phagosome	2	82	0.240872	0.556077	ko04145	Zm00001d027295(beta tubulin1);MSTRG.14925(TUBB2)
16	Metabolism	Lipid metabolism	Steroid biosynthesis	1	26	0.259139	0.556077	ko00100	Zm00001d023309(-)
17	Metabolism	Carbohydrate metabolism	Propanoate metabolism	1	27	0.267665	0.556077	ko00640	Zm00001d014945(-)
18	Metabolism	Energy metabolism	Sulfur metabolism	1	28	0.276095	0.556077	ko00920	Zm00001d033029(-)
19	Metabolism	Lipid metabolism	Fatty acid elongation	1	29	0.28443	0.556077	ko00062	Zm00001d046444(fatty acid elongase2)
20	Genetic Information Processing	Folding, sorting and degradation	SNARE interactions in vesicular transport	1	30	0.292672	0.556077	ko04130	Zm00001d013323(-)
21	Genetic Information Processing	Replication and repair	Base excision repair	1	33	0.316843	0.563207	ko03410	Zm00001d051995(proliferating cell nuclear antigen2)
22	Metabolism	Amino acid metabolism	Valine, leucine and isoleucine degradation	1	35	0.332506	0.563207	ko00280	Zm00001d048494(-)
23	Metabolism	Metabolism of cofactors and vitamins	Porphyrin and chlorophyll metabolism	1	37	0.347818	0.563207	ko00860	Zm00001d001820(protochlorophyllide reductase1)
24	Genetic Information Processing	Folding, sorting and degradation	Ubiquitin mediated proteolysis	2	109	0.35571	0.563207	ko04120	Zm00001d008260(-);Zm00001d041957(-)
25	Metabolism	Carbohydrate metabolism	Galactose metabolism	1	43	0.39172	0.595415	ko00052	Zm00001d034564(-)
26	Metabolism	Metabolism of terpenoids and polyketides	Terpenoid backbone biosynthesis	1	47	0.419368	0.612923	ko00900	Zm00001d048494(-)
27	Metabolism	Biosynthesis of other secondary metabolites	Phenylpropanoid biosynthesis	2	153	0.527644	0.718348	ko00940	Zm00001d046035(-);Zm00001d016443(-)
28	Metabolism	Carbohydrate metabolism	Pyruvate metabolism	1	65	0.529309	0.718348	ko00620	Zm00001d014945(-)
29	Metabolism	Lipid metabolism	Glycerophospholipid metabolism	1	95	0.668973	0.864445	ko00564	Zm00001d038891(-)
30	Metabolism	Carbohydrate metabolism	Glycolysis / Gluconeogenesis	1	105	0.705798	0.864445	ko00010	Zm00001d014945(-)
31	Metabolism	Global and overview maps	Biosynthesis of secondary metabolites	9	887	0.713851	0.864445	ko01110	Zm00001d023309(-);Zm00001d046035(-);Zm00001d048494(-);Zm00001d001820(protochlorophyllide reductase1);Zm00001d016443(-);Zm00001d014945(-);Zm00001d046444(fatty acid elongase2);Zm00001d033029(-);Zm00001d052492(-)
32	Metabolism	Nucleotide metabolism	Purine metabolism	1	119	0.750703	0.864445	ko00230	Zm00001d051080(-)
33	Metabolism	Carbohydrate metabolism	Amino sugar and nucleotide sugar metabolism	1	119	0.750703	0.864445	ko00520	Zm00001d023810(-)
34	Organismal Systems	Environmental adaptation	Plant-pathogen interaction	1	130	0.781213	0.873121	ko04626	Zm00001d024903(heat shock protein, 90 kDa)
35	Genetic Information Processing	Transcription	Spliceosome	1	176	0.873768	0.947001	ko03040	Zm00001d008951(-)
36	Metabolism	Global and overview maps	Biosynthesis of amino acids	1	193	0.897159	0.947001	ko01230	Zm00001d033029(-)
37	Genetic Information Processing	Translation	Ribosome	1	325	0.97971	0.991456	ko03010	MSTRG.9809(RPL24)
38	Metabolism	Global and overview maps	Metabolic pathways	11	1585	0.991456	0.991456	ko01100	Zm00001d051080(-);Zm00001d023309(-);Zm00001d046035(-);Zm00001d048494(-);Zm00001d001820(protochlorophyllide reductase1);Zm00001d016443(-);Zm00001d023810(-);Zm00001d014945(-);Zm00001d044228(thiamine biosynthesis2);Zm00001d046444(fatty acid elongase2);Zm00001d033029(-)
