# Supplementary material for: Transcriptomic Characterization of the Effects of Selenium on Maize Seedling Growth
Source: Front Plant Sci. 2021 Nov 23;12:737029. doi: 10.3389/fpls.2021.737029 (PMC8650135; doi:10.3389/fpls.2021.737029)
Supplement: Supplementary file 6 [file Data_Sheet_5.XLS]

## Sheet: CK-vs-T2.path
Supplementary Table 5. KEGG annotation of DEGs from groups CK vs T3.
NO.	KEGG_A_class	KEGG_B_class	Pathway	CK-vs-T2 (341)	All (4023)	Pvalue	Qvalue	Pathway ID	Genes
1	Metabolism	Global and overview maps	Biosynthesis of secondary metabolites	142	887	1.26785e-17	1.33124e-15	ko01110	Zm00001d021119(-);Zm00001d041168(-);Zm00001d022453(-);Zm00001d040364(-);Zm00001d007351(-);Zm00001d036238(-);Zm00001d048469(hydroxylase5);Zm00001d001960(flavanone 3-hydroxylase1);Zm00001d032961(anther ear1);Zm00001d046035(-);Zm00001d047358(-);Zm00001d039394(gibberellin 2-oxidase13);Zm00001d031449(lipoxygenase13);Zm00001d038599(-);Zm00001d017381(-);Zm00001d044050(-);Zm00001d005823(-);Zm00001d051938…
2	Metabolism	Biosynthesis of other secondary metabolites	Phenylpropanoid biosynthesis	47	153	4.26216e-16	2.23764e-14	ko00940	Zm00001d021119(-);Zm00001d041168(-);Zm00001d022453(-);Zm00001d040364(-);Zm00001d046035(-);Zm00001d047358(-);Zm00001d038599(-);Zm00001d051938(-);Zm00001d008331(-);Zm00001d007161(-);Zm00001d003707(-);Zm00001d016177(-);Zm00001d006933(-);Zm00001d038598(-);Zm00001d035055(-);Zm00001d043174(GRMZM2G138074);Zm00001d044340(aldehyde dehydrogenase5);Zm00001d040705(-);Zm00001d038272(-);Zm00001d044339(aldehyde…
3	Metabolism	Global and overview maps	Metabolic pathways	168	1585	7.0794e-05	0.00247779	ko01100	Zm00001d018159(-);Zm00001d021119(-);Zm00001d041168(-);Zm00001d022453(-);Zm00001d040364(-);Zm00001d048469(hydroxylase5);Zm00001d001960(flavanone 3-hydroxylase1);Zm00001d032961(anther ear1);Zm00001d046035(-);Zm00001d047358(-);Zm00001d031127(-);Zm00001d049226(-);Zm00001d048785(-);Zm00001d031449(lipoxygenase13);Zm00001d038599(-);Zm00001d005823(-);Zm00001d051938(-);Zm00001d043994(-);Zm00001d046342(kau…
4	Metabolism	Biosynthesis of other secondary metabolites	Indole alkaloid biosynthesis	8	22	0.000271988	0.00713968	ko00901	Zm00001d007351(-);Zm00001d036238(-);Zm00001d044050(-);Zm00001d024664(-);Zm00001d024665(-);Zm00001d014244(-);Zm00001d016031(-);Zm00001d008934(-)
5	Metabolism	Amino acid metabolism	Tyrosine metabolism	8	24	0.000537813	0.0112941	ko00350	Zm00001d030348(-);Zm00001d024664(-);Zm00001d010190(glutamate-oxaloacetate transaminase5);Zm00001d024665(-);Zm00001d027996(-);Zm00001d033931(alcohol dehydrogenase1);Zm00001d016198(glutamate-oxaloacetic transaminase3);Zm00001d043382(glutamate-oxaloacetate transaminase1)
6	Metabolism	Metabolism of other amino acids	Glutathione metabolism	16	78	0.000651968	0.0114094	ko00480	Zm00001d034356(glutathione transferase5);Zm00001d018220(glutathione transferase24);Zm00001d042104(glutathione transferase7);Zm00001d043344(glutathione transferase8);Zm00001d029696(glutathione transferase34);Zm00001d029707(glutathione transferase38);Zm00001d029708(glutathione transferase30);Zm00001d027541(glutathione transferase9);Zm00001d024839(glutathione S-transferase2);Zm00001d029706(glutathio…
7	Metabolism	Metabolism of terpenoids and polyketides	Monoterpenoid biosynthesis	4	7	0.00144431	0.0189565	ko00902	Zm00001d017381(-);Zm00001d013022(-);Zm00001d002847(-);Zm00001d051251(-)
8	Metabolism	Metabolism of terpenoids and polyketides	Sesquiterpenoid and triterpenoid biosynthesis	4	7	0.00144431	0.0189565	ko00909	Zm00001d024207(TPS6);Zm00001d024210(terpene synthase11);Zm00001d024211(-);Zm00001d052971(-)
9	Metabolism	Biosynthesis of other secondary metabolites	Flavonoid biosynthesis	8	28	0.00168146	0.0196171	ko00941	Zm00001d001960(flavanone 3-hydroxylase1);Zm00001d043174(GRMZM2G138074);Zm00001d038764(-);Zm00001d037073(hydroxycinnamoyltransferase3);Zm00001d007403(white pollen1);Zm00001d052673(colorless2);Zm00001d016471(-);Zm00001d021757(-)
10	Metabolism	Energy metabolism	Carbon fixation in photosynthetic organisms	11	50	0.0025199	0.026459	ko00710	Zm00001d030557(-);Zm00001d015376(-);Zm00001d037693(-);Zm00001d051001(glyceraldehyde-3-phosphate dehydrogenase3);Zm00001d012407(triose phosphate isomerase5);Zm00001d016198(glutamate-oxaloacetic transaminase3);Zm00001d028471(phosphoenolpyruvate carboxykinase1);Zm00001d040129(-);Zm00001d014258(alanine aminotransferase5);Zm00001d043382(glutamate-oxaloacetate transaminase1);MSTRG.27876(TPI)
11	Metabolism	Amino acid metabolism	Phenylalanine metabolism	9	38	0.00362462	0.0345987	ko00360	Zm00001d024664(-);Zm00001d010190(glutamate-oxaloacetate transaminase5);Zm00001d017279(phenylalanine ammonia lyase7);Zm00001d024665(-);Zm00001d017276(-);Zm00001d016471(-);Zm00001d016198(glutamate-oxaloacetic transaminase3);Zm00001d051166(-);Zm00001d043382(glutamate-oxaloacetate transaminase1)
12	Metabolism	Biosynthesis of other secondary metabolites	Isoquinoline alkaloid biosynthesis	5	14	0.00447498	0.0391561	ko00950	Zm00001d024664(-);Zm00001d010190(glutamate-oxaloacetate transaminase5);Zm00001d024665(-);Zm00001d016198(glutamate-oxaloacetic transaminase3);Zm00001d043382(glutamate-oxaloacetate transaminase1)
13	Metabolism	Carbohydrate metabolism	Glycolysis / Gluconeogenesis	17	105	0.00646089	0.0521841	ko00010	Zm00001d030348(-);Zm00001d003436(-);Zm00001d025659(-);Zm00001d008651(pyruvate decarboxylase2);Zm00001d027996(-);Zm00001d033225(-);Zm00001d015376(-);Zm00001d033931(alcohol dehydrogenase1);Zm00001d052494(-);Zm00001d014945(-);Zm00001d012518(phosphoglycerate mutase1);Zm00001d051001(glyceraldehyde-3-phosphate dehydrogenase3);Zm00001d012407(triose phosphate isomerase5);Zm00001d022579(-);Zm00001d028471(…
14	Metabolism	Metabolism of terpenoids and polyketides	Diterpenoid biosynthesis	5	16	0.00847524	0.0564319	ko00904	Zm00001d032961(anther ear1);Zm00001d039394(gibberellin 2-oxidase13);Zm00001d046342(kaurene oxidase2);Zm00001d037565(gibberellin 2-oxidase1);Zm00001d024175(-)
15	Metabolism	Carbohydrate metabolism	Galactose metabolism	9	43	0.00859915	0.0564319	ko00052	Zm00001d047582(galactinol synthase3);Zm00001d036608(-);Zm00001d003436(-);Zm00001d031300(-);Zm00001d025659(-);Zm00001d028931(galactinol synthase1);Zm00001d031303(-);Zm00001d015008(-);Zm00001d038775(-)
16	Metabolism	Amino acid metabolism	Phenylalanine, tyrosine and tryptophan biosynthesis	9	43	0.00859915	0.0564319	ko00400	Zm00001d024702(orange pericarp2);Zm00001d018969(tryptophan synthase alpha subunit1);Zm00001d037455(-);Zm00001d048461(blue fluorescent1);Zm00001d010190(glutamate-oxaloacetate transaminase5);Zm00001d020008(-);Zm00001d016198(glutamate-oxaloacetic transaminase3);Zm00001d022181(-);Zm00001d043382(glutamate-oxaloacetate transaminase1)
17	Metabolism	Lipid metabolism	Biosynthesis of unsaturated fatty acids	6	23	0.0103528	0.0639439	ko01040	Zm00001d018847(-);Zm00001d016550(-);Zm00001d012221(stearoyl-acyl-carrier-protein desaturase9);Zm00001d024273(stearoyl-acyl-carrier-protein desaturase10);MSTRG.11981(SSI2);MSTRG.18804(At3g03980)
18	Metabolism	Metabolism of terpenoids and polyketides	Zeatin biosynthesis	5	18	0.0144407	0.0798039	ko00908	Zm00001d020418(-);Zm00001d002707(-);Zm00001d032664(cytokinin oxidase6);Zm00001d043293(cytokinin oxidase 4);MSTRG.3688(UGT73C6)
19	Metabolism	Biosynthesis of other secondary metabolites	Stilbenoid, diarylheptanoid and gingerol biosynthesis	5	18	0.0144407	0.0798039	ko00945	Zm00001d048625(-);Zm00001d043174(GRMZM2G138074);Zm00001d037073(hydroxycinnamoyltransferase3);Zm00001d016471(-);Zm00001d021562(-)
20	Metabolism	Energy metabolism	Nitrogen metabolism	7	32	0.0155441	0.0816064	ko00910	Zm00001d031779(-);Zm00001d054060(-);Zm00001d044096(carbonic anhydrase3);Zm00001d011454(carbonic anhydrase6);Zm00001d048050(glutamine synthetase3);Zm00001d054057(-);Zm00001d011679(-)
21	Metabolism	Lipid metabolism	Cutin, suberine and wax biosynthesis	5	19	0.0182704	0.0838776	ko00073	Zm00001d042814(-);Zm00001d019850(-);Zm00001d031959(-);Zm00001d030670(-);Zm00001d012326(-)
22	Metabolism	Metabolism of other amino acids	Cyanoamino acid metabolism	7	33	0.0183388	0.0838776	ko00460	Zm00001d021119(-);Zm00001d041168(-);Zm00001d038272(-);Zm00001d004413(-);Zm00001d048099(-);Zm00001d014489(-);Zm00001d041173(-)
23	Metabolism	Biosynthesis of other secondary metabolites	Tropane, piperidine and pyridine alkaloid biosynthesis	4	13	0.0195867	0.0838776	ko00960	Zm00001d048723(-);Zm00001d010190(glutamate-oxaloacetate transaminase5);Zm00001d016198(glutamate-oxaloacetic transaminase3);Zm00001d043382(glutamate-oxaloacetate transaminase1)
24	Metabolism	Global and overview maps	Biosynthesis of amino acids	25	193	0.0197615	0.0838776	ko01230	Zm00001d024702(orange pericarp2);Zm00001d011735(serine acetyltransferase1);Zm00001d018969(tryptophan synthase alpha subunit1);Zm00001d025659(-);Zm00001d045340(-);Zm00001d037455(-);Zm00001d048461(blue fluorescent1);Zm00001d010190(glutamate-oxaloacetate transaminase5);Zm00001d027727(-);Zm00001d030557(-);Zm00001d004413(-);Zm00001d015376(-);Zm00001d052494(-);Zm00001d048050(glutamine synthetase3);Zm00…
25	Metabolism	Carbohydrate metabolism	Starch and sucrose metabolism	15	100	0.0199709	0.0838776	ko00500	Zm00001d018159(-);Zm00001d021119(-);Zm00001d041168(-);Zm00001d036608(-);Zm00001d010755(trehalose-6-phosphate synthase1);Zm00001d038272(-);Zm00001d048099(-);Zm00001d052227(trehalose-6-phosphate phosphatase4);Zm00001d014489(-);Zm00001d015008(-);Zm00001d044854(trehalose-6-phosphate phosphatase10);Zm00001d041173(-);Zm00001d020351(-);MSTRG.1508(AGP2);MSTRG.8908(AGP2)
26	Metabolism	Global and overview maps	Carbon metabolism	25	198	0.026341	0.104941	ko01200	Zm00001d011735(serine acetyltransferase1);Zm00001d027511(catalase2);Zm00001d025659(-);Zm00001d008883(-);Zm00001d045340(-);Zm00001d023779(-);Zm00001d031349(-);Zm00001d027727(-);Zm00001d030557(-);Zm00001d027996(-);Zm00001d004413(-);Zm00001d033225(-);Zm00001d015376(-);Zm00001d052494(-);Zm00001d037693(-);Zm00001d012518(phosphoglycerate mutase1);Zm00001d051001(glyceraldehyde-3-phosphate dehydrogenase3…
27	Metabolism	Amino acid metabolism	Tryptophan metabolism	6	28	0.0269849	0.104941	ko00380	Zm00001d008700(vanishing tassel2);Zm00001d027511(catalase2);Zm00001d024664(-);Zm00001d024665(-);Zm00001d008255(Yucca6);Zm00001d004467(Yucca4)
28	Metabolism	Lipid metabolism	alpha-Linolenic acid metabolism	7	36	0.0288018	0.108007	ko00592	Zm00001d031449(lipoxygenase13);Zm00001d044906(12-oxo-phytodienoic acid reductase2);Zm00001d044908(12-oxo-phytodienoic acid reductase1);Zm00001d021131(-);Zm00001d033931(alcohol dehydrogenase1);Zm00001d035854(-);Zm00001d011097(-)
29	Metabolism	Amino acid metabolism	Cysteine and methionine metabolism	12	80	0.0353429	0.127966	ko00270	Zm00001d024852(1-aminocyclopropane-1-carboxylate oxidase3);Zm00001d011735(serine acetyltransferase1);Zm00001d045340(-);Zm00001d011208(-);Zm00001d024843(1-aminocyclopropane-1-carboxylate oxidase15);Zm00001d048060(homocysteine S-methyltransferase 1);Zm00001d004413(-);Zm00001d014945(-);Zm00001d008187(-);Zm00001d033029(-);Zm00001d016198(glutamate-oxaloacetic transaminase3);Zm00001d043382(glutamate-ox…
30	Environmental Information Processing	Signal transduction	Plant hormone signal transduction	26	217	0.0422589	0.140119	ko04075	Zm00001d012294(liguleless related sequence1);Zm00001d009296(pathogenesis-related protein1);Zm00001d048263(ZIM-transcription factor 4);Zm00001d018737(-);Zm00001d013707(Aux/IAA-transcription factor 22);Zm00001d033049(ZIM-transcription factor 3);Zm00001d021062(-);Zm00001d041418(Aux/IAA-transcription factor 11);Zm00001d033050(ZIM-transcription factor 18);Zm00001d033319(Aux/IAA-transcription factor 3)…
31	Metabolism	Metabolism of terpenoids and polyketides	Carotenoid biosynthesis	6	31	0.0425962	0.140119	ko00906	Zm00001d048469(hydroxylase5);Zm00001d051556(nine-cis-epoxycarotenoid dioxygenase6);Zm00001d043442(carotenoid cleavage dioxygenase8);Zm00001d012394(phytoene synthase2);Zm00001d007876(nine-cis-epoxycarotenoid dioxygenase4);Zm00001d018819(nine-cis-epoxycarotenoid dioxygenase5)
32	Metabolism	Amino acid metabolism	Arginine and proline metabolism	7	39	0.0427028	0.140119	ko00330	Zm00001d007765(-);Zm00001d038841(putative aldehyde dehydrogenase MIS1);Zm00001d013053(-);Zm00001d047124(-);Zm00001d016198(glutamate-oxaloacetic transaminase3);Zm00001d043681(-);Zm00001d043382(glutamate-oxaloacetate transaminase1)
33	Metabolism	Lipid metabolism	Fatty acid degradation	6	32	0.0488391	0.155397	ko00071	Zm00001d042814(-);Zm00001d030348(-);Zm00001d012326(-);Zm00001d043851(-);Zm00001d027996(-);Zm00001d033931(alcohol dehydrogenase1)
34	Metabolism	Amino acid metabolism	Arginine biosynthesis	5	25	0.0550135	0.169895	ko00220	Zm00001d030557(-);Zm00001d048050(glutamine synthetase3);Zm00001d016198(glutamate-oxaloacetic transaminase3);Zm00001d014258(alanine aminotransferase5);Zm00001d043382(glutamate-oxaloacetate transaminase1)
35	Metabolism	Biosynthesis of other secondary metabolites	Betalain biosynthesis	2	5	0.060317	0.180951	ko00965	Zm00001d024664(-);Zm00001d024665(-)
36	Genetic Information Processing	Folding, sorting and degradation	Protein processing in endoplasmic reticulum	24	206	0.0650434	0.18971	ko04141	Zm00001d047553(HSP18);Zm00001d039566(heat shock protein18f);Zm00001d028557(-);Zm00001d005866(-);Zm00001d008841(heat shock protein18c);Zm00001d052194(heat shock protein22);Zm00001d018298(-);Zm00001d047799(-);Zm00001d047548(18 kda heat shock protein18a);Zm00001d003554(-);Zm00001d028561(-);Zm00001d024903(heat shock protein, 90 kDa);Zm00001d034667(-);Zm00001d047542(-);Zm00001d028555(-);Zm00001d010529…
37	Metabolism	Amino acid metabolism	Alanine, aspartate and glutamate metabolism	7	43	0.067086	0.190379	ko00250	Zm00001d038841(putative aldehyde dehydrogenase MIS1);Zm00001d031349(-);Zm00001d030557(-);Zm00001d048050(glutamine synthetase3);Zm00001d016198(glutamate-oxaloacetic transaminase3);Zm00001d014258(alanine aminotransferase5);Zm00001d043382(glutamate-oxaloacetate transaminase1)
38	Metabolism	Energy metabolism	Sulfur metabolism	5	28	0.0828278	0.228207	ko00920	Zm00001d048785(-);Zm00001d011735(serine acetyltransferase1);Zm00001d045340(-);Zm00001d004413(-);Zm00001d033029(-)
39	Metabolism	Biosynthesis of other secondary metabolites	Flavone and flavonol biosynthesis	1	1	0.0847626	0.228207	ko00944	Zm00001d052492(-)
40	Metabolism	Lipid metabolism	Fatty acid biosynthesis	6	38	0.0975856	0.256162	ko00061	Zm00001d043851(-);Zm00001d016550(-);Zm00001d012221(stearoyl-acyl-carrier-protein desaturase9);Zm00001d024273(stearoyl-acyl-carrier-protein desaturase10);MSTRG.11981(SSI2);MSTRG.18804(At3g03980)
41	Metabolism	Metabolism of other amino acids	Taurine and hypotaurine metabolism	3	14	0.10921	0.279685	ko00430	Zm00001d031127(-);Zm00001d039533(-);Zm00001d039166(-)
42	Environmental Information Processing	Membrane transport	ABC transporters	3	16	0.148558	0.371396	ko02010	Zm00001d025703(-);Zm00001d045097(-);Zm00001d053706(-)
43	Metabolism	Glycan biosynthesis and metabolism	Glycosphingolipid biosynthesis - ganglio series	1	2	0.16236	0.39646	ko00604	MSTRG.11649(--)
44	Metabolism	Metabolism of terpenoids and polyketides	Brassinosteroid biosynthesis	2	9	0.173663	0.414423	ko00905	Zm00001d005823(-);Zm00001d046422(brassinosteroid catabolism2)
45	Metabolism	Global and overview maps	Fatty acid metabolism	7	56	0.192579	0.449352	ko01212	Zm00001d018847(-);Zm00001d043851(-);Zm00001d016550(-);Zm00001d012221(stearoyl-acyl-carrier-protein desaturase9);Zm00001d024273(stearoyl-acyl-carrier-protein desaturase10);MSTRG.11981(SSI2);MSTRG.18804(At3g03980)
46	Metabolism	Amino acid metabolism	Glycine, serine and threonine metabolism	6	48	0.217878	0.49733	ko00260	Zm00001d024702(orange pericarp2);Zm00001d018969(tryptophan synthase alpha subunit1);Zm00001d008883(-);Zm00001d031349(-);Zm00001d027727(-);Zm00001d012518(phosphoglycerate mutase1)
47	Metabolism	Glycan biosynthesis and metabolism	Glycosphingolipid biosynthesis - globo and isoglobo series	1	3	0.233396	0.521416	ko00603	MSTRG.11649(--)
48	Metabolism	Carbohydrate metabolism	Inositol phosphate metabolism	7	63	0.283364	0.619859	ko00562	Zm00001d047447(-);Zm00001d042057(-);Zm00001d028180(low phytic acid1);Zm00001d012407(triose phosphate isomerase5);Zm00001d032539(-);Zm00001d002940(-);MSTRG.27876(TPI)
49	Metabolism	Glycan biosynthesis and metabolism	Glycosaminoglycan degradation	1	5	0.35795	0.745751	ko00531	MSTRG.11649(--)
50	Metabolism	Metabolism of cofactors and vitamins	Biotin metabolism	2	15	0.367344	0.745751	ko00780	Zm00001d016550(-);MSTRG.18804(At3g03980)
51	Metabolism	Metabolism of terpenoids and polyketides	Terpenoid backbone biosynthesis	5	47	0.367612	0.745751	ko00900	Zm00001d033896(lemon white1);Zm00001d043727(farnesyl diphosphate synthase3);Zm00001d019060(deoxy xylulose synthase 2);Zm00001d008370(geranylgeranyl pyrophosphate synthase3);Zm00001d009431(farnesyl pyrophosphate synthase1)
52	Environmental Information Processing	Signal transduction	MAPK signaling pathway - plant	12	125	0.369324	0.745751	ko04016	Zm00001d009296(pathogenesis-related protein1);Zm00001d018737(-);Zm00001d027511(catalase2);Zm00001d040805(-);Zm00001d019734(AP2-EREBP-transcription factor 177);Zm00001d011655(MAP kinase kinase kinase18);Zm00001d032079(-);Zm00001d044171(WRKY-transcription factor 123);Zm00001d034920(AP2-EREBP-transcription factor 58);Zm00001d016294(-);Zm00001d025055(protein phosphatase homolog11);Zm00001d011656(-)
53	Metabolism	Lipid metabolism	Steroid biosynthesis	3	26	0.380733	0.754283	ko00100	Zm00001d049301(-);Zm00001d040196(-);Zm00001d041458(-)
54	Metabolism	Carbohydrate metabolism	Amino sugar and nucleotide sugar metabolism	11	119	0.428218	0.832647	ko00520	Zm00001d049226(-);Zm00001d048903(-);Zm00001d045420(-);Zm00001d033188(-);Zm00001d042769(-);Zm00001d043988(chitinase chem5);Zm00001d015008(-);MSTRG.11649(--);MSTRG.1508(AGP2);MSTRG.7861(--);MSTRG.8908(AGP2)
55	Metabolism	Carbohydrate metabolism	Pyruvate metabolism	6	65	0.477184	0.89472	ko00620	Zm00001d033225(-);Zm00001d052494(-);Zm00001d014945(-);Zm00001d037693(-);Zm00001d028471(phosphoenolpyruvate carboxykinase1);Zm00001d040129(-)
56	Genetic Information Processing	Replication and repair	DNA replication	6	65	0.477184	0.89472	ko03030	MSTRG.14702(MCM7);MSTRG.16585(--);MSTRG.23056(ROA1);MSTRG.31668(--);MSTRG.34616(--);MSTRG.4429(--)
57	Metabolism	Carbohydrate metabolism	Fructose and mannose metabolism	5	54	0.487932	0.898822	ko00051	Zm00001d045420(-);Zm00001d025659(-);Zm00001d012407(triose phosphate isomerase5);Zm00001d038775(-);MSTRG.27876(TPI)
58	Metabolism	Glycan biosynthesis and metabolism	Other types of O-glycan biosynthesis	1	8	0.507972	0.910368	ko00514	Zm00001d052744(-)
59	Metabolism	Global and overview maps	2-Oxocarboxylic acid metabolism	4	44	0.519485	0.910368	ko01210	Zm00001d030557(-);Zm00001d016198(glutamate-oxaloacetic transaminase3);Zm00001d014258(alanine aminotransferase5);Zm00001d043382(glutamate-oxaloacetate transaminase1)
60	Cellular Processes	Transport and catabolism	Endocytosis	13	151	0.52021	0.910368	ko04144	Zm00001d017650(-);Zm00001d047799(-);Zm00001d021246(-);Zm00001d010529(-);Zm00001d042922(-);Zm00001d012420(heat shock protein1);Zm00001d032539(-);MSTRG.13270(--);MSTRG.13941(Os11g0104900);MSTRG.13942(Os11g0104900);MSTRG.30484(--);MSTRG.31280(--);MSTRG.34777(--)
61	Metabolism	Metabolism of cofactors and vitamins	Vitamin B6 metabolism	1	9	0.549761	0.940847	ko00750	Zm00001d027727(-)
62	Genetic Information Processing	Replication and repair	Mismatch repair	4	46	0.555547	0.940847	ko03430	MSTRG.16585(--);MSTRG.31668(--);MSTRG.34616(--);MSTRG.4429(--)
63	Genetic Information Processing	Replication and repair	Homologous recombination	5	61	0.599181	0.991165	ko03440	Zm00001d015212(-);MSTRG.16585(--);MSTRG.31668(--);MSTRG.34616(--);MSTRG.4429(--)
64	Cellular Processes	Transport and catabolism	Peroxisome	6	74	0.607444	0.991165	ko04146	Zm00001d013795(-);Zm00001d019850(-);Zm00001d031959(-);Zm00001d027511(catalase2);Zm00001d031349(-);Zm00001d043851(-)
65	Metabolism	Metabolism of cofactors and vitamins	Porphyrin and chlorophyll metabolism	3	37	0.618482	0.991165	ko00860	Zm00001d001820(protochlorophyllide reductase1);Zm00001d032576(GRMZM2G036455);Zm00001d011819(-)
66	Metabolism	Metabolism of cofactors and vitamins	Thiamine metabolism	1	11	0.623018	0.991165	ko00730	Zm00001d019060(deoxy xylulose synthase 2)
67	Metabolism	Carbohydrate metabolism	Ascorbate and aldarate metabolism	3	38	0.636834	0.998023	ko00053	Zm00001d042478(-);Zm00001d033188(-);Zm00001d011035(-)
68	Organismal Systems	Environmental adaptation	Plant-pathogen interaction	10	130	0.674867	1	ko04626	Zm00001d009296(pathogenesis-related protein1);Zm00001d018737(-);Zm00001d013527(-);Zm00001d040805(-);Zm00001d024903(heat shock protein, 90 kDa);Zm00001d014650(-);Zm00001d032079(-);Zm00001d044171(WRKY-transcription factor 123);Zm00001d039944(-);Zm00001d042056(-)
69	Metabolism	Carbohydrate metabolism	Propanoate metabolism	2	27	0.680683	1	ko00640	Zm00001d023779(-);Zm00001d014945(-)
70	Metabolism	Carbohydrate metabolism	Pentose and glucuronate interconversions	3	41	0.688135	1	ko00040	Zm00001d033188(-);Zm00001d042556(-);Zm00001d015008(-)
71	Metabolism	Glycan biosynthesis and metabolism	Other glycan degradation	1	14	0.711224	1	ko00511	MSTRG.11649(--)
72	Metabolism	Lipid metabolism	Linoleic acid metabolism	1	14	0.711224	1	ko00591	Zm00001d031449(lipoxygenase13)
73	Metabolism	Carbohydrate metabolism	Glyoxylate and dicarboxylate metabolism	4	56	0.71143	1	ko00630	Zm00001d027511(catalase2);Zm00001d008883(-);Zm00001d031349(-);Zm00001d048050(glutamine synthetase3)
74	Metabolism	Metabolism of cofactors and vitamins	Folate biosynthesis	1	15	0.735787	1	ko00790	Zm00001d039264(-)
75	Metabolism	Metabolism of cofactors and vitamins	Ubiquinone and other terpenoid-quinone biosynthesis	2	30	0.736078	1	ko00130	Zm00001d016471(-);Zm00001d005251(-)
76	Organismal Systems	Environmental adaptation	Circadian rhythm - plant	3	45	0.747834	1	ko04712	Zm00001d007403(white pollen1);Zm00001d052673(colorless2);Zm00001d049543(circadian clock associated1)
77	Metabolism	Metabolism of other amino acids	beta-Alanine metabolism	2	31	0.752638	1	ko00410	Zm00001d023779(-);Zm00001d043681(-)
78	Metabolism	Metabolism of other amino acids	Selenocompound metabolism	1	16	0.758266	1	ko00450	Zm00001d033029(-)
79	Metabolism	Lipid metabolism	Sphingolipid metabolism	2	33	0.783087	1	ko00600	Zm00001d043994(-);MSTRG.13962(SPHK1)
80	Genetic Information Processing	Replication and repair	Base excision repair	2	33	0.783087	1	ko03410	Zm00001d031275(-);Zm00001d001864(-)
81	Genetic Information Processing	Folding, sorting and degradation	Proteasome	4	65	0.814048	1	ko03050	Zm00001d003257(-);Zm00001d002455(-);Zm00001d043137(-);MSTRG.6347(CYCB1-2)
82	Metabolism	Lipid metabolism	Glycerophospholipid metabolism	6	95	0.828747	1	ko00564	Zm00001d042057(-);Zm00001d005383(-);Zm00001d038908(-);Zm00001d021131(-);Zm00001d043621(-);Zm00001d011638(-)
83	Metabolism	Lipid metabolism	Ether lipid metabolism	1	21	0.845082	1	ko00565	Zm00001d042057(-)
84	Genetic Information Processing	Replication and repair	Nucleotide excision repair	4	69	0.849012	1	ko03420	MSTRG.16585(--);MSTRG.31668(--);MSTRG.34616(--);MSTRG.4429(--)
85	Metabolism	Amino acid metabolism	Lysine degradation	1	23	0.870361	1	ko00310	Zm00001d052079(lysine-ketoglutarate reductase/saccharopine dehydrogenase1)
86	Metabolism	Energy metabolism	Photosynthesis - antenna proteins	1	24	0.881412	1	ko00196	Zm00001d001857(-)
87	Metabolism	Carbohydrate metabolism	Pentose phosphate pathway	2	42	0.882806	1	ko00030	Zm00001d025659(-);Zm00001d038775(-)
88	Environmental Information Processing	Signal transduction	Phosphatidylinositol signaling system	3	64	0.918062	1	ko04070	Zm00001d047447(-);Zm00001d032539(-);Zm00001d002940(-)
89	Metabolism	Lipid metabolism	Fatty acid elongation	1	29	0.924072	1	ko00062	Zm00001d018847(-)
90	Cellular Processes	Transport and catabolism	Phagosome	4	82	0.926735	1	ko04145	Zm00001d027568(-);Zm00001d002940(-);Zm00001d021891(alpha tubulin6);MSTRG.14925(TUBB2)
91	Genetic Information Processing	Folding, sorting and degradation	SNARE interactions in vesicular transport	1	30	0.930555	1	ko04130	Zm00001d053607(-)
92	Metabolism	Carbohydrate metabolism	Citrate cycle (TCA cycle)	2	53	0.947034	1	ko00020	Zm00001d033225(-);Zm00001d028471(phosphoenolpyruvate carboxykinase1)
93	Metabolism	Amino acid metabolism	Valine, leucine and isoleucine degradation	1	35	0.955568	1	ko00280	Zm00001d023779(-)
94	Metabolism	Lipid metabolism	Glycerolipid metabolism	2	65	0.978545	1	ko00561	Zm00001d038908(-);Zm00001d011638(-)
95	Genetic Information Processing	Translation	Ribosome biogenesis in eukaryotes	1	50	0.988403	1	ko03008	MSTRG.5028(SPS1)
96	Metabolism	Energy metabolism	Photosynthesis	2	73	0.988446	1	ko00195	Zm00001d018069(ATP synthase chloroplast subunit1);Zm00001d053432(iron-sulfur protein2)
97	Metabolism	Nucleotide metabolism	Purine metabolism	4	119	0.992957	1	ko00230	Zm00001d048785(-);Zm00001d026635(-);Zm00001d052386(-);Zm00001d052494(-)
98	Genetic Information Processing	Transcription	Spliceosome	7	176	0.994577	1	ko03040	Zm00001d047799(-);Zm00001d010529(-);Zm00001d013489(-);Zm00001d042922(-);Zm00001d012420(heat shock protein1);MSTRG.19170(--);MSTRG.19171(--)
99	Genetic Information Processing	Folding, sorting and degradation	RNA degradation	2	92	0.997448	1	ko03018	Zm00001d025659(-);Zm00001d038775(-)
100	Metabolism	Energy metabolism	Oxidative phosphorylation	3	122	0.998633	1	ko00190	Zm00001d010171(-);Zm00001d009222(-);Zm00001d018069(ATP synthase chloroplast subunit1)
101	Genetic Information Processing	Translation	mRNA surveillance pathway	2	123	0.999801	1	ko03015	Zm00001d053702(-);Zm00001d037868(-)
102	Metabolism	Nucleotide metabolism	Pyrimidine metabolism	1	102	0.999894	1	ko00240	Zm00001d052386(-)
103	Genetic Information Processing	Folding, sorting and degradation	Ubiquitin mediated proteolysis	1	109	0.999944	1	ko04120	MSTRG.10101(HRD1)
104	Genetic Information Processing	Translation	RNA transport	1	134	0.999994	1	ko03013	MSTRG.5028(SPS1)
105	Genetic Information Processing	Translation	Ribosome	2	325	1	1	ko03010	MSTRG.11481(RPL40A);MSTRG.9809(RPL24)
